# Supplementary material for: Combined analysis of chromatin accessibility and gene expression profiles provide insight into Fucoxanthin biosynthesis in Isochrysis galbana under green light
Source: Front Microbiol. 2023 Feb 10;14:1101681. doi: 10.3389/fmicb.2023.1101681 (PMC9950639; doi:10.3389/fmicb.2023.1101681)
Supplement: Supplementary file 1 [file Data_Sheet_1.zip]

Archive with 5 entries (5 files):
- Supplementary Figures.doc
- Supplementary Tables 1-8 and 12-14.doc
- Table 10.xlsx
- Table 11.xlsx
- Table 9.xlsx
