# Supplementary material for: Combined analysis of chromatin accessibility and gene expression profiles provide insight into Fucoxanthin biosynthesis in Isochrysis galbana under green light
Source: Front Microbiol. 2023 Feb 10;14:1101681. doi: 10.3389/fmicb.2023.1101681 (PMC9950639; doi:10.3389/fmicb.2023.1101681)
Supplement: Supplementary file 1 [file Data_Sheet_1.zip › Table 10.xlsx]

## Sheet: Sheet1
Table S10 Statistical table of DEGs in A-0d vs. A-G5d
id	log2FoldChange	lfcSE	stat	pvalue	padj
IZ009655	4.2179	0.317624	13.2795	3.04311e-40	4.40642e-36
IZ006799	-4.5128	0.348247	-12.9586	2.10038e-38	1.52068e-34
IZ005270	4.61731	0.383528	12.039	2.21497e-33	1.06909e-29
IZ005189	3.73102	0.334958	11.1388	8.12332e-29	2.94064e-25
IZ006131	4.1382	0.375979	11.0064	3.55779e-28	1.03034e-24
IZ011907	3.67938	0.350411	10.5002	8.62201e-26	2.08078e-22
IZ010387	-2.78832	0.283598	-9.83194	8.20196e-23	1.69663e-19
IZ006219	-4.01442	0.418395	-9.59482	8.40629e-22	1.52154e-18
IZ009159	-3.03539	0.323412	-9.38552	6.2607e-21	1.00728e-17
IZ009673	3.75961	0.405435	9.27303	1.80938e-20	2.61998e-17
IZ002561	-3.56963	0.39003	-9.15219	5.57908e-20	7.3441e-17
IZ004908	-2.90922	0.323632	-8.98927	2.48868e-19	3.00301e-16
IZ013864	-3.88772	0.43344	-8.96946	2.97967e-19	3.31889e-16
IZ003922	-2.59535	0.290205	-8.94315	3.78246e-19	3.91215e-16
IZ003906	-2.90065	0.324904	-8.9277	4.34954e-19	4.19875e-16
IZ000857	2.9109	0.332631	8.75113	2.11218e-18	1.91152e-15
IZ002395	-2.82697	0.324712	-8.7061	3.14505e-18	2.67884e-15
IZ013698	3.96378	0.457336	8.6671	4.43249e-18	3.56569e-15
IZ014247	-3.47495	0.404983	-8.58049	9.44728e-18	7.19982e-15
IZ004302	-2.70638	0.316529	-8.55017	1.22903e-17	8.89818e-15
IZ013107	4.17188	0.490493	8.50548	1.8084e-17	1.24694e-14
IZ002610	3.15229	0.375605	8.39258	4.75606e-17	3.03693e-14
IZ011908	2.69719	0.321442	8.39091	4.82386e-17	3.03693e-14
IZ000594	3.2419	0.392174	8.26649	1.3796e-16	8.32358e-14
IZ006341	3.37146	0.408463	8.25403	1.53142e-16	8.86997e-14
IZ007700	-2.70078	0.334344	-8.07785	6.59207e-16	3.67128e-13
IZ008905	2.76604	0.343288	8.05748	7.78828e-16	4.17682e-13
IZ011766	2.54983	0.32088	7.94637	1.92058e-15	9.93212e-13
IZ013767	-2.9372	0.371101	-7.91482	2.47615e-15	1.23637e-12
IZ004740	3.3666	0.427306	7.87867	3.30894e-15	1.59712e-12
IZ014388	-2.45018	0.311158	-7.8744	3.4239e-15	1.59929e-12
IZ011699	-2.54957	0.328677	-7.75705	8.69246e-15	3.93334e-12
IZ005166	-2.51151	0.324417	-7.74161	9.8165e-15	4.30736e-12
IZ009153	-2.34846	0.304306	-7.71745	1.18678e-14	5.01909e-12
IZ004527	-2.74448	0.35575	-7.71465	1.21318e-14	5.01909e-12
IZ002091	-3.0491	0.397661	-7.66759	1.75261e-14	7.04941e-12
IZ006744	2.37046	0.310837	7.62604	2.42067e-14	9.47332e-12
IZ014792	-2.59159	0.339988	-7.62258	2.48656e-14	9.47508e-12
IZ001381	-2.56195	0.336428	-7.61515	2.63382e-14	9.7789e-12
IZ006133	2.55385	0.335922	7.6025	2.90462e-14	1.05147e-11
IZ002623	2.41516	0.317901	7.59718	3.02642e-14	1.06884e-11
IZ009717	-3.8197	0.50412	-7.57696	3.53732e-14	1.21953e-11
IZ014752	3.03153	0.404516	7.49422	6.66935e-14	2.24586e-11
IZ004230	-2.38429	0.318987	-7.47458	7.74483e-14	2.54875e-11
IZ007625	2.5228	0.338335	7.45651	8.88413e-14	2.85871e-11
IZ003671	2.6368	0.354498	7.43814	1.02114e-13	3.21436e-11
IZ012028	2.49165	0.336781	7.39843	1.37809e-13	4.24568e-11
IZ002762	2.54325	0.351155	7.24252	4.4041e-13	1.32857e-10
IZ007441	-2.26627	0.314051	-7.21622	5.34508e-13	1.53663e-10
IZ002036	2.5122	0.348153	7.21581	5.36136e-13	1.53663e-10
IZ012952	2.66862	0.369896	7.21453	5.41218e-13	1.53663e-10
IZ004246	2.92611	0.408795	7.15791	8.19191e-13	2.28113e-10
IZ012689	3.14507	0.445028	7.06713	1.5817e-12	4.32133e-10
IZ013218	-2.32883	0.330577	-7.04475	1.85799e-12	4.98218e-10
IZ014265	-2.32801	0.331024	-7.03276	2.0249e-12	5.33101e-10
IZ002759	-2.44871	0.353629	-6.92454	4.37407e-12	1.13101e-09
IZ011522	-1.99218	0.291698	-6.82958	8.51613e-12	2.1634e-09
IZ012021	-2.14269	0.313881	-6.82644	8.7045e-12	2.17312e-09
IZ002755	2.16276	0.317829	6.8048	1.01191e-11	2.47692e-09
IZ008472	-2.88009	0.423372	-6.80276	1.02635e-11	2.47692e-09
IZ007528	2.10087	0.308971	6.79955	1.04944e-11	2.49112e-09
IZ004561	2.67104	0.393988	6.77949	1.206e-11	2.81659e-09
IZ004359	-2.66209	0.393716	-6.76144	1.36623e-11	3.14016e-09
IZ002848	-3.41169	0.51326	-6.6471	2.98934e-11	6.7085e-09
IZ008471	-3.26096	0.490664	-6.64601	3.01141e-11	6.7085e-09
IZ011857	2.22323	0.335954	6.61765	3.64947e-11	8.00672e-09
IZ003205	-2.11479	0.321924	-6.56924	5.05738e-11	1.093e-08
IZ004719	2.04099	0.312637	6.5283	6.65186e-11	1.41645e-08
IZ004785	-2.70566	0.414713	-6.52418	6.83767e-11	1.43416e-08
IZ005140	-2.28273	0.35	-6.5221	6.93308e-11	1.43416e-08
IZ005710	-2.29056	0.351473	-6.51705	7.17045e-11	1.46237e-08
IZ004838	-2.98157	0.458075	-6.50891	7.56993e-11	1.5224e-08
IZ004054	-2.85522	0.439364	-6.49852	8.11158e-11	1.60898e-08
IZ006249	2.07039	0.31974	6.47523	9.46664e-11	1.84259e-08
IZ012292	-2.85833	0.441508	-6.47401	9.54379e-11	1.84259e-08
IZ002803	2.1356	0.332316	6.42641	1.30654e-10	2.48931e-08
IZ007857	-2.32844	0.363444	-6.40662	1.48784e-10	2.79792e-08
IZ008238	-3.10003	0.484983	-6.39204	1.6369e-10	3.03877e-08
IZ004839	-2.87659	0.451827	-6.36656	1.93313e-10	3.54326e-08
IZ010479	-2.50951	0.394802	-6.35637	2.06583e-10	3.73916e-08
IZ010508	3.32716	0.5237	6.35318	2.10907e-10	3.74868e-08
IZ014364	2.60305	0.409789	6.35218	2.12287e-10	3.74868e-08
IZ014347	-2.14812	0.338835	-6.33971	2.30193e-10	4.0159e-08
IZ011551	-2.64985	0.418825	-6.32687	2.50187e-10	4.31275e-08
IZ002584	3.08353	0.488481	6.31249	2.74585e-10	4.67764e-08
IZ009260	2.76178	0.437783	6.30856	2.8165e-10	4.7422e-08
IZ002414	-2.00376	0.318863	-6.28407	3.29827e-10	5.48954e-08
IZ000374	-1.82397	0.290502	-6.27868	3.41454e-10	5.61686e-08
IZ011294	-1.87692	0.299051	-6.27627	3.46803e-10	5.61686e-08
IZ000726	-1.95177	0.311113	-6.27352	3.52981e-10	5.61686e-08
IZ010434	-2.45894	0.391956	-6.27351	3.52994e-10	5.61686e-08
IZ006286	-3.0536	0.487258	-6.26691	3.68274e-10	5.79632e-08
IZ011352	-1.75623	0.28057	-6.25953	3.86144e-10	6.01222e-08
IZ012565	-3.04497	0.488958	-6.22748	4.74008e-10	7.30173e-08
IZ009751	2.23	0.358714	6.21666	5.07845e-10	7.74062e-08
IZ012294	-2.01559	0.325786	-6.18684	6.13825e-10	9.25853e-08
IZ005075	-1.84843	0.299099	-6.17997	6.41119e-10	9.57052e-08
IZ003673	2.30752	0.374453	6.16238	7.16594e-10	1.0588e-07
IZ005838	2.77906	0.451824	6.15075	7.7118e-10	1.12795e-07
IZ006127	1.81243	0.29561	6.13113	8.72576e-10	1.26349e-07
IZ001643	-1.98365	0.327189	-6.06269	1.33865e-09	1.91917e-07
IZ014780	-2.50965	0.41441	-6.05596	1.39582e-09	1.98152e-07
IZ010930	-2.89683	0.478671	-6.05182	1.43222e-09	2.01345e-07
IZ002844	-1.99753	0.33143	-6.02701	1.67017e-09	2.3254e-07
IZ000986	1.87824	0.312477	6.01082	1.84592e-09	2.54562e-07
IZ008756	1.82573	0.304249	6.00077	1.96378e-09	2.66407e-07
IZ005396	-2.37203	0.395314	-6.00038	1.96861e-09	2.66407e-07
IZ009007	-2.02328	0.338493	-5.97731	2.26848e-09	3.02384e-07
IZ003827	-2.78349	0.465718	-5.97676	2.27623e-09	3.02384e-07
IZ014037	2.4773	0.41482	5.97199	2.34375e-09	3.08523e-07
IZ002227	-1.77612	0.29859	-5.94835	2.70864e-09	3.53343e-07
IZ009989	-1.98175	0.334585	-5.92301	3.16099e-09	4.07289e-07
IZ001111	1.98285	0.334822	5.92211	3.17843e-09	4.07289e-07
IZ014038	2.47154	0.417894	5.91428	3.33338e-09	4.23397e-07
IZ003078	-2.15168	0.367087	-5.8615	4.58695e-09	5.77557e-07
IZ014781	-2.43347	0.415692	-5.85403	4.79802e-09	5.98926e-07
IZ003630	2.25171	0.385278	5.84439	5.08435e-09	6.29243e-07
IZ005302	2.05069	0.350968	5.84294	5.12865e-09	6.29346e-07
IZ003798	-2.65926	0.457393	-5.81396	6.10129e-09	7.42409e-07
IZ004152	-1.75309	0.301909	-5.80669	6.37205e-09	7.65122e-07
IZ010214	1.90132	0.327469	5.80612	6.39363e-09	7.65122e-07
IZ012706	2.7056	0.466635	5.79812	6.70626e-09	7.95956e-07
IZ010829	2.30526	0.398331	5.78728	7.15334e-09	8.42117e-07
IZ007550	2.1195	0.366847	5.77763	7.57615e-09	8.84698e-07
IZ010361	-2.16592	0.375153	-5.77344	7.76689e-09	8.99716e-07
IZ005695	-1.76104	0.305382	-5.76668	8.08495e-09	9.24691e-07
IZ006054	-3.25265	0.564094	-5.76615	8.1102e-09	9.24691e-07
IZ012333	2.72463	0.473619	5.75278	8.77868e-09	9.93089e-07
IZ009976	2.28736	0.397881	5.74886	8.98476e-09	1.00852e-06
IZ010902	-1.8836	0.328664	-5.73107	9.97977e-09	1.11159e-06
IZ001823	-1.80277	0.31471	-5.72836	1.01405e-08	1.12087e-06
IZ000082	-1.77955	0.31073	-5.72701	1.02216e-08	1.12128e-06
IZ005377	2.00527	0.350314	5.72421	1.03915e-08	1.13134e-06
IZ003177	1.87972	0.329137	5.71105	1.12279e-08	1.21328e-06
IZ004701	2.39663	0.419909	5.7075	1.1465e-08	1.22973e-06
IZ001533	3.09353	0.542817	5.69903	1.20491e-08	1.28288e-06
IZ002335	2.07412	0.364053	5.6973	1.21716e-08	1.28646e-06
IZ013776	1.94396	0.341494	5.69251	1.25184e-08	1.3107e-06
IZ010963	2.4349	0.427802	5.69165	1.2582e-08	1.3107e-06
IZ013919	-2.21101	0.388674	-5.68859	1.28091e-08	1.32483e-06
IZ003813	-2.17401	0.385342	-5.64177	1.6831e-08	1.72846e-06
IZ002428	2.04821	0.363845	5.62934	1.80898e-08	1.84465e-06
IZ014642	-2.11932	0.376775	-5.62488	1.85634e-08	1.87971e-06
IZ014313	-1.67616	0.298168	-5.62153	1.8927e-08	1.90321e-06
IZ012056	2.35921	0.420386	5.61201	1.99987e-08	1.99711e-06
IZ005400	-2.50752	0.44695	-5.61029	2.01987e-08	2.00326e-06
IZ009701	1.78996	0.319371	5.60464	2.08683e-08	2.0556e-06
IZ002603	1.92466	0.34436	5.58909	2.28268e-08	2.23183e-06
IZ001996	2.13993	0.382948	5.58803	2.29657e-08	2.23183e-06
IZ009333	-2.18014	0.390444	-5.58374	2.35394e-08	2.26403e-06
IZ008409	-1.71319	0.306846	-5.58323	2.36097e-08	2.26403e-06
IZ006009	1.77655	0.318974	5.56957	2.55363e-08	2.43267e-06
IZ011863	1.8062	0.325196	5.5542	2.78889e-08	2.63942e-06
IZ011173	2.11259	0.380488	5.55231	2.81916e-08	2.65074e-06
IZ006201	-1.74332	0.314135	-5.54958	2.86364e-08	2.6752e-06
IZ002337	1.9815	0.357305	5.54568	2.92815e-08	2.71792e-06
IZ009440	-2.5466	0.460179	-5.53393	3.13131e-08	2.88799e-06
IZ005897	-1.93099	0.349657	-5.52254	3.34126e-08	3.06212e-06
IZ009721	-1.93189	0.350055	-5.51883	3.41269e-08	3.10791e-06
IZ004564	-2.15533	0.390782	-5.51544	3.47916e-08	3.14601e-06
IZ001197	-1.72032	0.311964	-5.51449	3.49798e-08	3.14601e-06
IZ002858	-1.83681	0.333798	-5.50276	3.73887e-08	3.3419e-06
IZ002356	2.06409	0.375973	5.48999	4.01958e-08	3.57077e-06
IZ004406	2.57919	0.471006	5.47592	4.35233e-08	3.84279e-06
IZ004624	-1.7605	0.322122	-5.46532	4.62075e-08	4.05506e-06
IZ003254	1.80025	0.329601	5.46191	4.71036e-08	4.1088e-06
IZ000954	-2.97936	0.546788	-5.44885	5.06976e-08	4.39582e-06
IZ006002	-1.73462	0.318738	-5.44214	5.26435e-08	4.53736e-06
IZ012872	2.38963	0.439452	5.43774	5.39615e-08	4.62345e-06
IZ002467	-1.69622	0.312021	-5.43623	5.44209e-08	4.63538e-06
IZ002466	-1.69546	0.312198	-5.43073	5.6125e-08	4.75257e-06
IZ012781	-2.58892	0.476923	-5.42839	5.68634e-08	4.78711e-06
IZ013901	2.06372	0.380908	5.41789	6.03067e-08	5.04764e-06
IZ004702	1.93647	0.358867	5.39607	6.81147e-08	5.6684e-06
IZ000770	-1.74175	0.323233	-5.38854	7.10325e-08	5.87743e-06
IZ006633	2.19652	0.408151	5.38164	7.38107e-08	6.0726e-06
IZ003793	2.00456	0.373066	5.37321	7.73474e-08	6.32763e-06
IZ012629	1.83476	0.341764	5.36849	7.93987e-08	6.45895e-06
IZ014280	-2.23375	0.416266	-5.36616	8.04286e-08	6.50618e-06
IZ011452	1.96485	0.366356	5.36321	8.17553e-08	6.57676e-06
IZ006693	-1.67967	0.313726	-5.35395	8.60546e-08	6.88437e-06
IZ012630	1.80112	0.336689	5.3495	8.81995e-08	7.01719e-06
IZ000023	2.9017	0.543682	5.33712	9.44357e-08	7.47229e-06
IZ005685	-3.81424	0.715329	-5.33214	9.70599e-08	7.63819e-06
IZ014582	1.63113	0.305975	5.33093	9.77133e-08	7.64804e-06
IZ006213	2.17132	0.407905	5.32311	1.02008e-07	7.94127e-06
IZ003688	2.21805	0.416951	5.3197	1.03941e-07	8.0485e-06
IZ001238	-1.80062	0.338618	-5.31755	1.05172e-07	8.1005e-06
IZ005988	-2.4342	0.458424	-5.30993	1.09669e-07	8.40217e-06
IZ009410	1.98269	0.374228	5.29809	1.17022e-07	8.91832e-06
IZ013271	-1.8082	0.342405	-5.28088	1.28567e-07	9.74686e-06
IZ007066	1.94766	0.369176	5.2757	1.32252e-07	9.952e-06
IZ000149	-1.84028	0.348858	-5.27515	1.32647e-07	9.952e-06
IZ014779	-2.16751	0.411226	-5.27084	1.35799e-07	1.01359e-05
IZ006894	-1.73404	0.329454	-5.26337	1.4144e-07	1.04848e-05
IZ005545	1.83118	0.347952	5.26274	1.41922e-07	1.04848e-05
IZ010048	-1.9405	0.369137	-5.25686	1.46537e-07	1.07709e-05
IZ014202	1.65862	0.315875	5.25089	1.51364e-07	1.10695e-05
IZ004832	-2.06027	0.392536	-5.24861	1.5325e-07	1.11511e-05
IZ003274	-1.53852	0.293329	-5.24503	1.56258e-07	1.13131e-05
IZ011282	1.72111	0.328209	5.24394	1.57184e-07	1.13235e-05
IZ001838	-1.71018	0.326408	-5.23937	1.61123e-07	1.15498e-05
IZ011191	2.13362	0.408674	5.22084	1.78115e-07	1.2705e-05
IZ011357	2.07547	0.397606	5.21991	1.79005e-07	1.27059e-05
IZ002661	-2.15309	0.413524	-5.20669	1.92234e-07	1.35783e-05
IZ008779	-1.51041	0.290259	-5.20367	1.95391e-07	1.37343e-05
IZ006006	2.18725	0.420554	5.20089	1.98338e-07	1.385e-05
IZ012805	-2.02348	0.389107	-5.20032	1.9895e-07	1.385e-05
IZ010701	-1.90119	0.36628	-5.19053	2.09693e-07	1.4528e-05
IZ006004	2.26452	0.437099	5.18079	2.20944e-07	1.52346e-05
IZ000855	2.58157	0.498445	5.17924	2.22792e-07	1.52892e-05
IZ004995	-2.26097	0.437122	-5.17241	2.31092e-07	1.5784e-05
IZ002819	2.87591	0.558607	5.14835	2.62786e-07	1.77679e-05
IZ001772	-2.62176	0.509315	-5.14762	2.63818e-07	1.77679e-05
IZ006046	2.02959	0.395202	5.13558	2.81271e-07	1.88555e-05
IZ003377	-1.76432	0.343939	-5.12976	2.90106e-07	1.93582e-05
IZ006593	1.95706	0.382331	5.11877	3.0754e-07	2.04274e-05
IZ009419	1.7419	0.340719	5.11243	3.18041e-07	2.10285e-05
IZ013742	-2.01651	0.394551	-5.11091	3.20612e-07	2.11021e-05
IZ010517	1.51273	0.29634	5.10471	3.31299e-07	2.17068e-05
IZ012041	-2.28674	0.448431	-5.09941	3.40706e-07	2.21626e-05
IZ005692	-1.95624	0.383646	-5.09908	3.41317e-07	2.21626e-05
IZ013972	-1.50002	0.294455	-5.09423	3.50158e-07	2.2559e-05
IZ007783	-1.67224	0.328283	-5.0939	3.50765e-07	2.2559e-05
IZ009579	3.2586	0.639839	5.09284	3.52735e-07	2.2559e-05
IZ009731	2.62102	0.514697	5.09235	3.53653e-07	2.2559e-05
IZ002591	1.96759	0.386487	5.09097	3.5624e-07	2.26244e-05
IZ013660	1.59221	0.313511	5.07863	3.80162e-07	2.40382e-05
IZ009182	2.10237	0.414701	5.0696	3.98649e-07	2.50975e-05
IZ008497	2.33788	0.461423	5.06668	4.04823e-07	2.53759e-05
IZ010865	-1.87338	0.370375	-5.05807	4.23519e-07	2.64334e-05
IZ002021	-1.68921	0.334441	-5.05085	4.39853e-07	2.73351e-05
IZ011233	1.53656	0.304704	5.04279	4.58793e-07	2.83902e-05
IZ006684	-1.62903	0.323181	-5.04062	4.64026e-07	2.84707e-05
IZ000961	-2.0248	0.402665	-5.02851	4.94308e-07	3.02007e-05
IZ012045	1.58882	0.316617	5.01813	5.2178e-07	3.17453e-05
IZ013133	-1.65224	0.329434	-5.01538	5.29281e-07	3.20669e-05
IZ002342	-1.81247	0.361817	-5.00935	5.46141e-07	3.29505e-05
IZ012477	3.05815	0.61157	5.00048	5.71878e-07	3.43602e-05
IZ001940	-1.93925	0.387977	-4.99836	5.78189e-07	3.45958e-05
IZ005702	-1.71813	0.344317	-4.98995	6.03941e-07	3.59879e-05
IZ002905	-1.50184	0.301233	-4.98564	6.17556e-07	3.66484e-05
IZ010503	1.98956	0.399601	4.97887	6.39562e-07	3.77675e-05
IZ012330	1.69086	0.33965	4.97825	6.4163e-07	3.77675e-05
IZ011483	-1.65221	0.332211	-4.97337	6.58006e-07	3.85746e-05
IZ011835	1.69929	0.342128	4.96683	6.80553e-07	3.9576e-05
IZ004092	-1.64024	0.330592	-4.96154	6.99365e-07	4.05072e-05
IZ005475	1.65656	0.334135	4.95776	7.13098e-07	4.11381e-05
IZ005355	-2.04126	0.411994	-4.95459	7.24817e-07	4.16482e-05
IZ006275	-1.74526	0.352848	-4.94622	7.56697e-07	4.33082e-05
IZ013233	1.59504	0.323021	4.93787	7.89792e-07	4.50244e-05
IZ003371	-1.6058	0.32554	-4.93273	8.10868e-07	4.60446e-05
IZ011516	1.90498	0.386484	4.92901	8.26471e-07	4.67473e-05
IZ009813	-1.69636	0.344248	-4.92773	8.31915e-07	4.68721e-05
IZ003432	1.74511	0.354197	4.92694	8.35269e-07	4.68786e-05
IZ008365	-1.88726	0.383245	-4.92442	8.46124e-07	4.73046e-05
IZ008178	-1.68815	0.343538	-4.91402	8.92254e-07	4.96917e-05
IZ009202	1.77229	0.360773	4.91248	8.99323e-07	4.98935e-05
IZ014483	1.52458	0.310725	4.90653	9.27031e-07	5.12344e-05
IZ006855	2.16227	0.441248	4.90035	9.56672e-07	5.26715e-05
IZ010162	1.70255	0.348334	4.88769	1.02029e-06	5.59611e-05
IZ013647	-1.51709	0.310752	-4.88201	1.05011e-06	5.73795e-05
IZ013205	-2.24664	0.461666	-4.86638	1.13658e-06	6.15756e-05
IZ009720	-1.92211	0.39502	-4.86585	1.13966e-06	6.15756e-05
IZ008314	-1.61281	0.332014	-4.85765	1.18789e-06	6.37063e-05
IZ010100	-1.82722	0.376272	-4.85611	1.19717e-06	6.39666e-05
IZ011960	-1.5466	0.319594	-4.83926	1.30321e-06	6.91228e-05
IZ008430	-1.7215	0.356311	-4.83147	1.35531e-06	7.12192e-05
IZ004922	-1.50433	0.311382	-4.83115	1.35749e-06	7.12192e-05
IZ003505	-2.12433	0.440679	-4.82058	1.43141e-06	7.48262e-05
IZ008777	-1.5984	0.331758	-4.81797	1.45028e-06	7.55399e-05
IZ007927	1.83305	0.380735	4.8145	1.47572e-06	7.65891e-05
IZ003501	2.30586	0.479403	4.80986	1.51036e-06	7.78294e-05
IZ000809	-1.56308	0.325274	-4.80544	1.54413e-06	7.92874e-05
IZ003244	-2.05857	0.428637	-4.80259	1.56627e-06	8.01401e-05
IZ004736	2.74651	0.572037	4.80128	1.57656e-06	8.03821e-05
IZ000173	2.229	0.464343	4.80034	1.58398e-06	8.04772e-05
IZ006569	-1.52647	0.3181	-4.79872	1.59682e-06	8.08462e-05
IZ001902	-1.68461	0.351181	-4.79699	1.61068e-06	8.12635e-05
IZ004845	2.41183	0.504104	4.78439	1.71504e-06	8.62283e-05
IZ009386	-1.53166	0.320579	-4.77779	1.77236e-06	8.88018e-05
IZ005001	1.60328	0.33601	4.77153	1.82829e-06	9.05823e-05
IZ009741	-1.90917	0.400159	-4.77102	1.83291e-06	9.05823e-05
IZ012575	-1.93711	0.406183	-4.76905	1.85095e-06	9.11624e-05
IZ007807	-2.09805	0.440507	-4.76281	1.90917e-06	9.37113e-05
IZ009456	1.63929	0.345329	4.74704	2.06414e-06	0.000100976
IZ014476	1.79038	0.377856	4.73827	2.15551e-06	0.000104737
IZ009734	-2.35363	0.497082	-4.73489	2.19169e-06	0.000105989
IZ011846	2.37269	0.501149	4.7345	2.19591e-06	0.000105989
IZ002174	1.94325	0.410562	4.73316	2.21054e-06	0.000106341
IZ007713	-2.04447	0.432096	-4.73152	2.22844e-06	0.000106847
IZ001193	2.06072	0.43742	4.71109	2.46395e-06	0.000117749
IZ008970	1.55829	0.331005	4.70777	2.50437e-06	0.000119287
IZ013593	1.66396	0.353699	4.70447	2.54531e-06	0.00012084
IZ013055	-1.5624	0.333058	-4.69107	2.71782e-06	0.000127773
IZ000795	1.84657	0.394751	4.67782	2.89941e-06	0.00013524
IZ009520	-1.9509	0.417085	-4.67745	2.90467e-06	0.00013524
IZ008671	1.86227	0.399548	4.66093	3.14779e-06	0.000145983
IZ004337	1.65126	0.354316	4.66042	3.15557e-06	0.000145983
IZ011528	-1.82894	0.393055	-4.65315	3.26904e-06	0.000150751
IZ001977	1.91092	0.412579	4.63165	3.62764e-06	0.000166756
IZ013959	-3.41883	0.738723	-4.62802	3.69175e-06	0.000169166
IZ003433	1.78689	0.386841	4.6192	3.85231e-06	0.000175967
IZ007099	-2.29085	0.496604	-4.61304	3.96818e-06	0.000180689
IZ008424	1.80613	0.392356	4.6033	4.15857e-06	0.000188176
IZ012077	1.88454	0.409977	4.5967	4.29231e-06	0.000193021
IZ007037	-2.99926	0.652737	-4.5949	4.3296e-06	0.000194095
IZ000514	1.67779	0.365404	4.59162	4.39822e-06	0.000196563
IZ002295	-2.12247	0.462625	-4.58787	4.47784e-06	0.000199505
IZ001150	-2.02876	0.443874	-4.57057	4.86407e-06	0.000214731
IZ008527	1.59336	0.348677	4.56973	4.88364e-06	0.000214939
IZ010226	-1.58254	0.34689	-4.56207	5.0651e-06	0.00022225
IZ007400	1.62352	0.356938	4.54846	5.40392e-06	0.000235689
IZ009990	-2.61613	0.576099	-4.54112	5.59563e-06	0.000243317
IZ011460	-1.91784	0.422416	-4.54018	5.62075e-06	0.000243428
IZ001162	3.18846	0.702342	4.53976	5.6318e-06	0.000243428
IZ004283	-1.79926	0.397111	-4.53088	5.87378e-06	0.000252381
IZ011744	-1.93304	0.427171	-4.52522	6.03315e-06	0.000258462
IZ001384	1.71792	0.380058	4.52016	6.1793e-06	0.000263942
IZ011411	-2.87414	0.637362	-4.50943	6.50029e-06	0.000276836
IZ001625	-1.50985	0.335632	-4.49853	6.84264e-06	0.000287193
IZ014411	-1.87516	0.416942	-4.49742	6.87842e-06	0.00028786
IZ013939	1.71607	0.381994	4.49238	7.04307e-06	0.000293901
IZ000912	1.67505	0.37348	4.48496	7.29263e-06	0.000303441
IZ005195	1.54648	0.345169	4.48035	7.45221e-06	0.00030743
IZ000946	-1.76153	0.393314	-4.47869	7.51033e-06	0.000308948
IZ009740	-2.10084	0.469201	-4.47748	7.5528e-06	0.000309815
IZ013937	1.60602	0.358938	4.47437	7.66381e-06	0.00031348
IZ000785	2.46892	0.552509	4.46856	7.87461e-06	0.000321195
IZ013247	1.79694	0.403683	4.45137	8.53258e-06	0.000345805
IZ007080	1.6061	0.361362	4.44457	8.80695e-06	0.000355222
IZ007836	2.37364	0.534128	4.44396	8.83176e-06	0.000355233
IZ003568	-1.65497	0.372547	-4.44231	8.89983e-06	0.000356979
IZ005175	-1.98773	0.447907	-4.43781	9.08774e-06	0.00036351
IZ014888	1.72931	0.390495	4.4285	9.48924e-06	0.000377484
IZ009887	2.03736	0.460836	4.42101	9.82406e-06	0.000389732
IZ005625	-2.16738	0.491627	-4.40859	1.04046e-05	0.000409398
IZ010215	1.97471	0.449206	4.396	1.10264e-05	0.000430357
IZ011179	1.81019	0.412324	4.39022	1.13236e-05	0.000438412
IZ007635	2.16428	0.494269	4.37876	1.19359e-05	0.00045844
IZ010947	-2.26075	0.517183	-4.37127	1.23527e-05	0.000471946
IZ002197	-1.75974	0.403097	-4.36555	1.26803e-05	0.000483188
IZ004471	1.68764	0.38703	4.36048	1.29777e-05	0.00049322
IZ005439	2.48779	0.571024	4.35672	1.32025e-05	0.000500452
IZ007321	-3.34161	0.767688	-4.35282	1.34398e-05	0.000506794
IZ014626	1.83732	0.423373	4.33972	1.42663e-05	0.000535171
IZ011048	-1.5349	0.354484	-4.32996	1.49135e-05	0.000558004
IZ006823	-1.79379	0.41484	-4.32405	1.5319e-05	0.000570229
IZ009774	1.50541	0.349009	4.31337	1.60784e-05	0.000595434
IZ008369	1.89724	0.440222	4.30974	1.63446e-05	0.000603748
IZ005928	1.53769	0.357786	4.29779	1.72512e-05	0.000629212
IZ011599	-2.3226	0.540994	-4.29321	1.76111e-05	0.000637521
IZ011759	1.58722	0.370052	4.28919	1.79326e-05	0.000644598
IZ014580	1.83689	0.42827	4.2891	1.79401e-05	0.000644598
IZ014795	1.52777	0.356391	4.28678	1.81282e-05	0.000649743
IZ013136	-1.72706	0.403242	-4.28293	1.84445e-05	0.000659446
IZ004164	2.0068	0.46999	4.26987	1.95584e-05	0.000690747
IZ012189	2.01749	0.472608	4.26884	1.96492e-05	0.000692264
IZ010572	1.77298	0.416143	4.2605	2.03966e-05	0.00071685
IZ008328	-1.73083	0.40667	-4.25611	2.08018e-05	0.000729324
IZ010937	-1.67156	0.394087	-4.2416	2.21928e-05	0.00077621
IZ007039	-2.30645	0.544147	-4.23865	2.24871e-05	0.000784608
IZ005992	-1.74529	0.412364	-4.23241	2.31205e-05	0.000802842
IZ006039	-1.52128	0.359581	-4.2307	2.32964e-05	0.000807015
IZ002850	-1.73065	0.409139	-4.22998	2.33708e-05	0.000807661
IZ012692	-1.53224	0.362348	-4.22865	2.35098e-05	0.000808603
IZ014884	2.04841	0.484611	4.22691	2.36926e-05	0.000812959
IZ000965	-2.20406	0.524108	-4.20535	2.60678e-05	0.000890241
IZ002903	1.52163	0.362553	4.19698	2.70502e-05	0.000921615
IZ008272	-1.69161	0.40312	-4.19629	2.71323e-05	0.000922245
IZ007882	1.6384	0.390836	4.19204	2.76459e-05	0.000937501
IZ014877	1.58024	0.377494	4.18612	2.83757e-05	0.000957764
IZ004853	-1.60017	0.382438	-4.18414	2.86251e-05	0.000963935
IZ005638	1.55691	0.373276	4.17092	3.03374e-05	0.00101734
IZ001048	-1.97055	0.472461	-4.17081	3.03515e-05	0.00101734
IZ006625	2.02502	0.485975	4.16693	3.08734e-05	0.00103006
IZ005776	2.19518	0.528355	4.15475	3.25646e-05	0.00108399
IZ001549	1.79178	0.431507	4.15238	3.29035e-05	0.0010904
IZ007009	2.82209	0.679636	4.15235	3.29077e-05	0.0010904
IZ004848	1.65234	0.398835	4.14293	3.42903e-05	0.00112846
IZ004284	-1.55916	0.376599	-4.14012	3.47125e-05	0.00113977
IZ013398	-1.54973	0.374572	-4.13732	3.51383e-05	0.00115114
IZ007484	1.96943	0.476913	4.12953	3.63499e-05	0.0011828
IZ004877	1.54541	0.37451	4.12648	3.68364e-05	0.00119416
IZ001429	-1.57145	0.381956	-4.11422	3.8849e-05	0.00124454
IZ013928	1.60983	0.391707	4.10979	3.96024e-05	0.00126588
IZ009491	1.61024	0.393791	4.08907	4.33106e-05	0.00137229
IZ011175	-1.79322	0.440427	-4.07154	4.67029e-05	0.00146376
IZ011750	2.7005	0.66368	4.06898	4.72198e-05	0.00147358
IZ011134	-2.09833	0.516007	-4.06648	4.77284e-05	0.00147811
IZ014426	-2.0425	0.504157	-4.0513	5.09329e-05	0.00156252
IZ003068	1.52123	0.376229	4.04337	5.26889e-05	0.00160281
IZ011818	-1.55447	0.386468	-4.02226	5.76428e-05	0.00172946
IZ013746	2.35114	0.585381	4.01643	5.90859e-05	0.00176042
IZ002330	-1.73559	0.432766	-4.01045	6.06023e-05	0.00180189
IZ009450	-2.10109	0.526079	-3.99387	6.50025e-05	0.00190096
IZ013173	-1.53235	0.383707	-3.99355	6.50901e-05	0.00190096
IZ011938	1.50038	0.377074	3.97901	6.92038e-05	0.00200414
IZ007032	-1.80121	0.452907	-3.977	6.97897e-05	0.00200911
IZ007429	2.11377	0.532	3.97325	7.08988e-05	0.00202888
IZ008305	1.74613	0.439886	3.96951	7.20217e-05	0.00205695
IZ000245	-1.7449	0.439808	-3.96742	7.26557e-05	0.00206691
IZ001083	-1.69131	0.426468	-3.96587	7.31299e-05	0.00207247
IZ006798	-1.68318	0.424641	-3.96377	7.37751e-05	0.00208645
IZ008602	-1.77421	0.448052	-3.95983	7.50018e-05	0.00211289
IZ008387	-1.53381	0.38765	-3.95668	7.59984e-05	0.00213267
IZ002716	-1.72887	0.438083	-3.94644	7.93203e-05	0.00221302
IZ004959	1.63766	0.415258	3.94371	8.02302e-05	0.0022341
IZ012951	1.71965	0.43701	3.93504	8.31818e-05	0.00230726
IZ008221	-1.50478	0.382603	-3.93302	8.38862e-05	0.00231407
IZ014291	-1.59918	0.407635	-3.92307	8.74292e-05	0.00238863
IZ001893	1.65802	0.424076	3.90972	9.24049e-05	0.00249166
IZ000294	-3.06926	0.786927	-3.90031	9.60681e-05	0.00254709
IZ005844	1.88785	0.485387	3.88936	0.000100509	0.00264133
IZ012085	1.59801	0.411341	3.88488	0.00010238	0.00268077
IZ007228	1.66597	0.429139	3.88212	0.000103552	0.00269835
IZ014477	1.67697	0.432079	3.88116	0.00010396	0.00270118
IZ011484	-2.40562	0.620367	-3.87773	0.000105434	0.00272623
IZ003687	1.70331	0.439485	3.8757	0.000106319	0.00274419
IZ003018	1.60332	0.415949	3.85462	0.00011591	0.00294969
IZ000635	1.80244	0.46816	3.85006	0.000118088	0.0029946
IZ010134	1.80065	0.469321	3.83671	0.000124695	0.00312926
IZ011165	1.72007	0.448674	3.83368	0.000126241	0.00315711
IZ008391	1.51275	0.395791	3.82211	0.000132316	0.00328634
IZ000453	3.23435	0.847479	3.81644	0.000135389	0.00335116
IZ000624	1.68216	0.441799	3.80752	0.000140366	0.00346253
IZ003113	1.80763	0.475172	3.80417	0.000142282	0.00350382
IZ011441	-2.39351	0.631189	-3.79206	0.000149401	0.00364812
IZ009267	1.64698	0.434731	3.7885	0.000151559	0.00369457
IZ009974	-1.59253	0.422421	-3.77001	0.00016324	0.00393297
IZ002180	2.9099	0.77202	3.7692	0.000163769	0.00393917
IZ005641	1.5049	0.399698	3.76509	0.000166489	0.00398474
IZ006559	1.67351	0.446613	3.74712	0.00017888	0.00426016
IZ004295	-2.55693	0.683268	-3.74221	0.000182407	0.00433704
IZ001602	-1.98134	0.530608	-3.7341	0.000188388	0.00442116
IZ010626	1.53791	0.411903	3.73367	0.00018871	0.00442155
IZ000263	1.77885	0.476777	3.73098	0.000190736	0.0044546
IZ011803	1.51634	0.407518	3.72091	0.000198509	0.00461382
IZ012158	1.61566	0.434597	3.7176	0.000201124	0.00466711
IZ005344	1.51124	0.406583	3.71692	0.000201669	0.00467227
IZ002749	-1.62963	0.439791	-3.70546	0.000211011	0.00486098
IZ004364	-1.50268	0.405535	-3.70542	0.000211037	0.00486098
IZ003936	1.65329	0.446199	3.70528	0.000211157	0.00486098
IZ008699	-1.56268	0.421919	-3.70374	0.000212442	0.00487971
IZ012229	3.19874	0.863708	3.7035	0.000212645	0.00487971
IZ013158	1.81495	0.490452	3.70056	0.000215123	0.00491322
IZ002185	-1.58336	0.428088	-3.69868	0.000216723	0.00494197
IZ008432	-1.52485	0.412803	-3.6939	0.000220844	0.00501226
IZ002566	1.51446	0.411742	3.67817	0.000234909	0.00527362
IZ010091	1.59476	0.433818	3.6761	0.000236822	0.00530834
IZ005147	-1.51756	0.413501	-3.67002	0.000242531	0.00540284
IZ013046	1.51423	0.412653	3.6695	0.000243022	0.00540546
IZ012482	-2.6702	0.729259	-3.66153	0.000250713	0.00556799
IZ010469	-5.26403	1.4386	-3.65913	0.000253075	0.00558618
IZ001133	1.87972	0.51382	3.65833	0.000253865	0.00558657
IZ004443	2.36835	0.648314	3.65309	0.000259107	0.00567521
IZ006108	-1.64876	0.451376	-3.65274	0.00025946	0.00567521
IZ004274	-2.00881	0.550292	-3.65044	0.000261792	0.00570896
IZ002003	1.71722	0.475687	3.60998	0.000306217	0.00644479
IZ001959	1.55793	0.433176	3.59654	0.000322481	0.00668985
IZ002468	-2.24985	0.627292	-3.58661	0.000334999	0.00688393
IZ003832	1.5324	0.427272	3.58649	0.000335164	0.00688393
IZ012461	1.7191	0.479625	3.58426	0.000338035	0.00692906
IZ007040	-1.90999	0.533521	-3.57997	0.000343637	0.00699841
IZ005447	2.17682	0.609183	3.57335	0.000352446	0.00713766
IZ005212	-1.62848	0.456135	-3.57016	0.000356759	0.00720484
IZ000644	-1.54474	0.433143	-3.56636	0.000361977	0.00730003
IZ001124	-1.82042	0.516261	-3.52615	0.000421643	0.00827286
IZ005803	2.1659	0.6143	3.5258	0.000422213	0.00827286
IZ000708	-3.61658	1.02791	-3.5184	0.000434159	0.00848397
IZ013375	2.25076	0.641919	3.50631	0.000454371	0.00881943
IZ005421	1.60077	0.457887	3.49599	0.000472299	0.00910404
IZ014506	1.57429	0.450349	3.49571	0.000472807	0.00910404
IZ004582	2.94626	0.843144	3.49438	0.000475171	0.0091253
IZ012123	-1.65574	0.473965	-3.49338	0.000476954	0.00914741
IZ009775	1.7714	0.507555	3.49006	0.000482903	0.00922486
IZ005314	-2.01635	0.578094	-3.48794	0.000486765	0.00928638
IZ003871	-1.52286	0.438654	-3.47167	0.000517234	0.00975938
IZ005672	2.29974	0.663551	3.4658	0.000528649	0.0099156
IZ004588	1.85702	0.536928	3.45861	0.000542978	0.0100928
IZ005723	1.65235	0.48312	3.42016	0.00062584	0.0113703
IZ002807	-1.83071	0.537221	-3.40775	0.000655013	0.0118114
IZ005105	-2.00672	0.588955	-3.40727	0.000656174	0.0118177
IZ001412	1.8793	0.552013	3.40445	0.000662976	0.0118811
IZ010928	2.37651	0.69819	3.40382	0.000664516	0.0118939
IZ004296	-1.98883	0.585317	-3.39786	0.000679146	0.012096
IZ012573	1.558	0.459732	3.38894	0.000701641	0.0124051
IZ014329	-1.88906	0.557738	-3.38701	0.000706597	0.0124775
IZ004982	-1.50142	0.444438	-3.37825	0.000729479	0.0127571
IZ010588	-1.64165	0.486491	-3.37447	0.00073958	0.0129181
IZ012944	-2.0204	0.602572	-3.35296	0.000799527	0.0137496
IZ013952	2.09288	0.62556	3.34561	0.000821006	0.0140416
IZ008586	1.6313	0.489394	3.3333	0.000858228	0.0145177
IZ005923	1.7044	0.512536	3.32543	0.000882813	0.0148641
IZ012458	1.52286	0.459945	3.31097	0.000929732	0.0155098
IZ012871	-2.65647	0.802563	-3.30998	0.000933012	0.0155466
IZ009441	-1.92375	0.582266	-3.3039	0.000953495	0.015797
IZ009181	1.57814	0.477989	3.30163	0.00096125	0.0159073
IZ014821	-2.61041	0.79127	-3.29901	0.000970257	0.0160015
IZ012713	1.52203	0.463525	3.2836	0.00102491	0.0166562
IZ009245	3.5601	1.08601	3.27815	0.0010449	0.0168675
IZ010504	2.09105	0.641659	3.25881	0.0011188	0.0178124
IZ000877	-1.81914	0.558311	-3.25828	0.00112089	0.0178146
IZ013842	-1.6974	0.523666	-3.24138	0.00118952	0.0187018
IZ014005	2.01031	0.621052	3.23694	0.00120818	0.0189539
IZ014756	-1.51924	0.469403	-3.23653	0.00120994	0.018961
IZ005786	1.63972	0.508914	3.22201	0.00127297	0.0195883
IZ002235	1.92216	0.604932	3.17748	0.00148562	0.0220407
IZ002573	2.23497	0.704766	3.17122	0.001518	0.0223381
IZ001776	-2.1272	0.673295	-3.15939	0.00158101	0.0229917
IZ004708	2.07217	0.657646	3.15089	0.00162775	0.0234993
IZ005616	-2.50537	0.796604	-3.14506	0.00166051	0.023877
IZ006754	1.66484	0.529733	3.14279	0.00167346	0.0240395
IZ001229	3.90819	1.24601	3.13657	0.00170938	0.0244342
IZ005204	-3.81125	1.21811	-3.12884	0.001755	0.0248411
IZ011880	1.71182	0.547486	3.12669	0.00176785	0.0249802
IZ013172	1.82522	0.584207	3.12426	0.0017825	0.0251014
IZ010133	1.8905	0.607247	3.11323	0.00185051	0.0257008
IZ007288	-1.61359	0.519561	-3.10569	0.00189838	0.0261845
IZ004600	-1.78418	0.579118	-3.08087	0.002064	0.0279994
IZ012464	4.37031	1.42412	3.06879	0.00214928	0.0290043
IZ003572	1.82981	0.602086	3.03912	0.00237269	0.0314213
IZ011549	1.67048	0.553958	3.01554	0.00256524	0.0332874
IZ011422	-1.66389	0.553511	-3.00606	0.00264653	0.0340335
IZ007804	-3.84046	1.27895	-3.00283	0.00267481	0.0342755
IZ011451	-2.18819	0.729843	-2.99816	0.00271615	0.0346582
IZ009971	1.84815	0.617215	2.99433	0.00275046	0.0350163
IZ002634	-1.96787	0.657236	-2.99416	0.00275197	0.0350163
IZ005401	-1.73757	0.581555	-2.98779	0.00280999	0.035536
IZ005407	-2.15879	0.7243	-2.98052	0.00287759	0.0362327
IZ003063	-2.51608	0.860679	-2.92337	0.00346268	0.0413693
IZ007287	-1.61664	0.556911	-2.90287	0.00369765	0.0435655
IZ003550	-1.66698	0.575315	-2.89752	0.00376132	0.0440646
IZ004084	2.44644	0.854771	2.86211	0.00420837	0.0481133
IZ010468	-1.51039	0.528446	-2.85818	0.00426084	0.0485039
IZ001578	-1.87764	0.657997	-2.85358	0.004323	0.0491343
IZ000444	-4.08962	1.44131	-2.83743	0.00454782	0.0510089
IZ011027	-1.87721	0.663207	-2.83051	0.00464743	0.0516064
IZ013384	1.87216	0.662714	2.825	0.00472811	0.0521822
IZ000859	1.50041	0.532577	2.81726	0.00484353	0.0530517
IZ004136	2.79981	0.996306	2.81019	0.00495115	0.0537798
IZ013344	4.17627	1.49308	2.79708	0.00515664	0.0553098
IZ011093	2.55889	0.91579	2.79419	0.00520303	0.0557248
IZ014826	4.43003	1.60879	2.75365	0.00589356	0.0611747
IZ011017	-1.53362	0.560065	-2.73829	0.00617593	0.0629898
IZ008963	1.6042	0.589784	2.71998	0.0065286	0.06574
IZ008256	1.56773	0.577293	2.71565	0.0066145	0.0663742
IZ010620	-1.94866	0.718365	-2.71264	0.00667505	0.0668666
IZ008654	1.99935	0.740687	2.69932	0.00694805	0.0688788
IZ008375	1.68169	0.623882	2.69553	0.00702774	0.0693672
IZ013908	-1.5165	0.562892	-2.69412	0.00705741	0.0696126
IZ002110	3.51899	1.30791	2.69055	0.00713349	0.0701052
IZ009458	-2.43093	0.904294	-2.68821	0.00718364	0.0703307
IZ004498	2.02568	0.754348	2.68534	0.0072455	0.0706699
IZ011896	-2.47742	0.924175	-2.68068	0.00734719	0.071067
IZ004132	-1.70247	0.635456	-2.67913	0.00738127	0.0712538
IZ006608	1.63813	0.61537	2.66203	0.0077671	0.0736345
IZ009934	2.39604	0.900992	2.65933	0.00782955	0.0740067
IZ014221	1.8853	0.70894	2.65931	0.00782999	0.0740067
IZ004282	2.16018	0.820071	2.63414	0.00843514	0.0779457
IZ002639	1.73688	0.664066	2.61552	0.00890921	0.0809318
IZ003942	-1.80964	0.692985	-2.61137	0.00901802	0.0817606
IZ010830	2.14201	0.821915	2.60612	0.00915735	0.0824617
IZ008656	1.69634	0.657545	2.57981	0.00988544	0.0870688
IZ003626	1.89815	0.739154	2.568	0.0102286	0.0892783
IZ008456	-1.60024	0.623299	-2.56737	0.0102473	0.0892783
IZ000985	-1.54572	0.602148	-2.56702	0.0102577	0.0893157
IZ000937	1.89191	0.73712	2.56662	0.0102695	0.0893647
IZ007958	1.52006	0.596062	2.55018	0.0107668	0.0921414
IZ003038	-1.74954	0.68876	-2.54013	0.0110812	0.0943303
IZ007733	1.6267	0.640568	2.53946	0.0111022	0.0943428
IZ007036	-1.53746	0.608226	-2.52778	0.0114786	0.0962422
IZ001614	1.63998	0.657423	2.49455	0.0126116	0.103366
IZ012195	1.5181	0.612364	2.47908	0.0131723	0.106616
IZ005472	-1.55536	0.63761	-2.43936	0.0147134	0.114153
IZ011026	-1.74404	0.715888	-2.43619	0.0148428	0.114933
IZ011117	-1.70619	0.703621	-2.42487	0.0153139	0.116954
IZ010536	2.78604	1.15298	2.41638	0.0156756	0.11859
IZ003267	-2.20504	0.91984	-2.3972	0.0165208	0.122762
IZ002805	3.15102	1.3188	2.38932	0.0168798	0.124831
IZ002717	-2.25888	0.951876	-2.37309	0.0176402	0.12855
IZ008547	-1.66176	0.700641	-2.37177	0.0177032	0.128686
IZ003967	1.72607	0.729951	2.36465	0.0180474	0.129948
IZ010260	4.02619	1.70376	2.36313	0.0181215	0.130127
IZ003573	1.65001	0.699928	2.3574	0.0184036	0.131337
IZ000281	2.19037	0.934802	2.34314	0.0191223	0.135012
IZ008436	2.25102	0.962472	2.33879	0.0193462	0.135855
IZ003127	-1.53296	0.657401	-2.33185	0.0197085	0.137239
IZ008468	2.74478	1.18233	2.3215	0.0202598	0.140096
IZ004813	3.52896	1.53726	2.29562	0.0216975	0.147295
IZ002012	2.63063	1.14647	2.29455	0.0217592	0.147575
IZ009703	-2.38302	1.04766	-2.27461	0.0229293	0.152441
IZ007922	-2.15323	0.953258	-2.25882	0.0238948	0.15703
IZ000059	1.50371	0.667837	2.25162	0.0243464	0.15854
IZ008390	-2.35691	1.05723	-2.22932	0.0257927	0.164601
IZ006023	1.64467	0.739512	2.22399	0.0261489	0.166361
IZ009661	2.09761	0.955722	2.1948	0.0281783	0.174762
IZ013736	-2.90184	1.33017	-2.18156	0.029142	0.178804
IZ009876	-2.23984	1.03688	-2.16018	0.0307585	0.185841
IZ001478	-2.58811	1.20163	-2.15382	0.0312542	0.187474
IZ010585	2.25776	1.06524	2.11948	0.0340498	0.198248
IZ004289	1.93395	0.914771	2.11414	0.0345035	0.200004
IZ008594	-1.75015	0.839866	-2.08384	0.0371744	0.209043
IZ014596	1.61957	0.778633	2.08002	0.0375241	0.210193
IZ008232	1.60037	0.776461	2.06111	0.0392929	0.215189
IZ012782	-3.20787	1.55672	-2.06065	0.039336	0.215281
IZ002216	-1.62397	0.802884	-2.02267	0.0431071	0.227144
IZ004713	2.35472	1.17634	2.00174	0.0453129	0.233832
IZ008861	2.74077	1.38712	1.97587	0.0481697	0.242776
