# Supplementary material for: Combined analysis of chromatin accessibility and gene expression profiles provide insight into Fucoxanthin biosynthesis in Isochrysis galbana under green light
Source: Front Microbiol. 2023 Feb 10;14:1101681. doi: 10.3389/fmicb.2023.1101681 (PMC9950639; doi:10.3389/fmicb.2023.1101681)
Supplement: Supplementary file 1 [file Data_Sheet_1.zip › Table 11.xlsx]

## Sheet: Sheet1
Table S11 Statistical table of DEGs in A-W5d vs. A-G5d
id	log2FoldChange	lfcSE	stat	pvalue	padj
IZ006140	3.43605	0.196404	17.4949	1.56796e-68	2.27166e-64
IZ012281	4.69483	0.285709	16.4322	1.12446e-60	8.14562e-57
IZ003465	3.21256	0.207457	15.4854	4.35381e-54	2.1026e-50
IZ002948	3.68989	0.250416	14.735	3.83958e-49	1.3907e-45
IZ005176	3.10407	0.215273	14.4192	3.91812e-47	1.13531e-43
IZ005052	4.14953	0.29123	14.2483	4.59596e-46	1.10977e-42
IZ008217	3.50601	0.246433	14.227	6.22735e-46	1.28888e-42
IZ009270	3.78341	0.273236	13.8467	1.33164e-43	2.4116e-40
IZ002008	3.15244	0.228573	13.7918	2.85455e-43	4.59519e-40
IZ004817	2.90601	0.218795	13.2819	2.94963e-40	4.27342e-37
IZ009358	3.32069	0.25165	13.1957	9.291e-40	1.22371e-36
IZ004628	3.46487	0.265557	13.0476	6.56133e-39	7.92172e-36
IZ005237	2.78264	0.214199	12.9909	1.37726e-38	1.5349e-35
IZ009023	3.41785	0.269758	12.6701	8.66445e-37	8.96647e-34
IZ008162	2.76452	0.218681	12.6418	1.24191e-36	1.19952e-33
IZ011337	3.86851	0.306985	12.6016	2.06817e-36	1.87273e-33
IZ001224	3.44397	0.273815	12.5777	2.8002e-36	2.38643e-33
IZ003577	4.05174	0.322572	12.5607	3.47078e-36	2.79359e-33
IZ011219	2.76361	0.220998	12.5051	6.99795e-36	5.33612e-33
IZ007110	3.94162	0.317617	12.41	2.3071e-35	1.67126e-32
IZ006219	-4.71955	0.383517	-12.306	8.41115e-35	5.56884e-32
IZ014898	3.98155	0.323557	12.3055	8.45628e-35	5.56884e-32
IZ007937	3.46155	0.286117	12.0984	1.07743e-33	6.78684e-31
IZ011115	2.79182	0.236515	11.804	3.72253e-32	2.24717e-29
IZ001679	3.92304	0.333292	11.7706	5.53561e-32	3.0858e-29
IZ012615	2.85675	0.242704	11.7705	5.53774e-32	3.0858e-29
IZ011843	2.86553	0.243596	11.7634	6.02252e-32	3.23164e-29
IZ005270	3.34717	0.284902	11.7485	7.18733e-32	3.71893e-29
IZ010355	2.88915	0.246042	11.7425	7.7156e-32	3.85461e-29
IZ003838	3.55608	0.304909	11.6628	1.97545e-31	9.54013e-29
IZ014675	3.13983	0.270388	11.6123	3.56859e-31	1.6678e-28
IZ003283	4.81045	0.4148	11.597	4.26702e-31	1.93189e-28
IZ012386	2.51868	0.218548	11.5246	9.91569e-31	4.35329e-28
IZ006131	3.25428	0.285592	11.3949	4.43463e-30	1.88967e-27
IZ003296	3.95205	0.347194	11.3828	5.0931e-30	2.10825e-27
IZ002561	-2.88652	0.254006	-11.364	6.3192e-30	2.54313e-27
IZ004845	4.13661	0.364367	11.3529	7.17637e-30	2.81003e-27
IZ011424	2.5024	0.221697	11.2875	1.51304e-29	5.76866e-27
IZ012158	2.88832	0.256971	11.2399	2.59786e-29	9.46804e-27
IZ004247	3.06935	0.27309	11.2393	2.61404e-29	9.46804e-27
IZ011699	-2.30475	0.205115	-11.2364	2.7021e-29	9.54831e-27
IZ012054	-3.12984	0.27879	-11.2265	3.02172e-29	1.04235e-26
IZ009585	2.76813	0.248756	11.1279	9.1785e-29	3.09251e-26
IZ008188	2.73839	0.248795	11.0066	3.55007e-28	1.16894e-25
IZ003687	2.97326	0.270666	10.985	4.5134e-28	1.45311e-25
IZ005166	-2.44402	0.22349	-10.9357	7.77728e-28	2.44951e-25
IZ001531	2.96043	0.271496	10.9041	1.10135e-27	3.39498e-25
IZ010081	2.54488	0.233871	10.8815	1.41149e-27	4.26035e-25
IZ013158	3.29606	0.303121	10.8738	1.53727e-27	4.5453e-25
IZ007119	2.76696	0.254979	10.8517	1.95731e-27	5.67149e-25
IZ013821	2.30944	0.213147	10.835	2.35045e-27	6.67711e-25
IZ012553	3.80452	0.35197	10.8092	3.11305e-27	8.67343e-25
IZ002881	3.93502	0.365074	10.7787	4.33994e-27	1.1736e-24
IZ013652	5.4535	0.505986	10.778	4.37428e-27	1.1736e-24
IZ013687	3.05979	0.284022	10.7731	4.6139e-27	1.21538e-24
IZ009153	-2.44161	0.226694	-10.7705	4.74532e-27	1.22768e-24
IZ006505	3.05738	0.284218	10.7572	5.48394e-27	1.39388e-24
IZ014792	-2.02669	0.189003	-10.7231	7.93389e-27	1.98183e-24
IZ001579	2.26958	0.211893	10.711	9.04258e-27	2.22049e-24
IZ009269	2.34761	0.219225	10.7087	9.26984e-27	2.23836e-24
IZ012028	3.10521	0.29077	10.6792	1.27307e-26	3.02365e-24
IZ000467	2.37453	0.222972	10.6495	1.75373e-26	4.09807e-24
IZ013068	2.38282	0.22399	10.6381	1.98188e-26	4.55771e-24
IZ001151	2.58453	0.243028	10.6347	2.0551e-26	4.65223e-24
IZ010642	2.25753	0.212539	10.6217	2.36196e-26	5.26462e-24
IZ003845	2.58147	0.244447	10.5604	4.54581e-26	9.97874e-24
IZ012473	4.1056	0.390356	10.5176	7.16871e-26	1.55015e-23
IZ002395	-2.3024	0.219877	-10.4713	1.17006e-25	2.49291e-23
IZ004043	2.57708	0.246549	10.4526	1.42588e-25	2.99393e-23
IZ004848	2.44682	0.234381	10.4395	1.63704e-25	3.38821e-23
IZ013967	2.88918	0.276836	10.4364	1.69084e-25	3.45026e-23
IZ007496	3.04603	0.292205	10.4243	1.92028e-25	3.86403e-23
IZ002040	3.18161	0.306414	10.3834	2.95121e-25	5.85715e-23
IZ002989	2.82365	0.272527	10.361	3.73063e-25	7.30397e-23
IZ008934	3.20785	0.309767	10.3557	3.9439e-25	7.61857e-23
IZ002955	3.89687	0.379174	10.2773	8.92374e-25	1.70115e-22
IZ001710	2.51619	0.245728	10.2397	1.3159e-24	2.47594e-22
IZ005127	3.71258	0.362999	10.2275	1.49302e-24	2.77319e-22
IZ003818	2.37244	0.232047	10.224	1.54878e-24	2.84034e-22
IZ013966	3.01943	0.297095	10.1632	2.89459e-24	5.2421e-22
IZ002483	2.17438	0.214211	10.1506	3.29249e-24	5.88908e-22
IZ010735	3.10217	0.308712	10.0487	9.30473e-24	1.64399e-21
IZ011819	2.39175	0.238385	10.0331	1.09033e-23	1.90322e-21
IZ012461	3.63055	0.36297	10.0024	1.48814e-23	2.56669e-21
IZ013830	2.38707	0.238797	9.99622	1.58318e-23	2.69848e-21
IZ011352	-2.06146	0.20642	-9.98675	1.74203e-23	2.93471e-21
IZ009600	3.7555	0.376873	9.96491	2.1707e-23	3.61484e-21
IZ001672	2.00713	0.201477	9.96206	2.23374e-23	3.67755e-21
IZ006173	2.77524	0.278915	9.95011	2.51898e-23	4.10057e-21
IZ009599	3.03703	0.305928	9.92729	3.16757e-23	5.09908e-21
IZ002736	2.52215	0.254095	9.92604	3.20751e-23	5.10664e-21
IZ013919	-2.18354	0.221478	-9.85898	6.26851e-23	9.87154e-21
IZ004219	3.66166	0.371529	9.85565	6.4796e-23	1.00942e-20
IZ001882	2.35678	0.239256	9.85046	6.82284e-23	1.05159e-20
IZ008256	4.28353	0.437088	9.80016	1.1241e-22	1.71431e-20
IZ004180	2.51831	0.256999	9.79893	1.13788e-22	1.71725e-20
IZ013031	3.44841	0.352862	9.77267	1.47514e-22	2.20329e-20
IZ005967	4.60422	0.472056	9.75355	1.78124e-22	2.63332e-20
IZ001476	2.37175	0.243293	9.74853	1.87155e-22	2.73889e-20
IZ000091	2.44923	0.251277	9.74711	1.89802e-22	2.74985e-20
IZ014894	2.34859	0.241208	9.73678	2.10112e-22	3.01397e-20
IZ002961	1.85536	0.191164	9.70558	2.85435e-22	4.0543e-20
IZ011740	1.96228	0.202503	9.69014	3.32073e-22	4.67095e-20
IZ007823	2.32199	0.239698	9.68714	3.41982e-22	4.76407e-20
IZ001685	2.53399	0.262481	9.654	4.72764e-22	6.52324e-20
IZ004662	2.73263	0.283199	9.64916	4.95584e-22	6.77361e-20
IZ000860	2.71635	0.282528	9.61448	6.94619e-22	9.40527e-20
IZ004141	2.68876	0.279719	9.61236	7.09043e-22	9.51169e-20
IZ014899	1.92329	0.200205	9.6066	7.49843e-22	9.88851e-20
IZ009250	-3.16926	0.329909	-9.60647	7.50784e-22	9.88851e-20
IZ005448	2.40147	0.250387	9.59104	8.72003e-22	1.13816e-19
IZ012580	2.35785	0.246059	9.58248	9.47385e-22	1.22551e-19
IZ002322	2.47759	0.25926	9.55639	1.21936e-21	1.56337e-19
IZ001837	2.57051	0.269411	9.54121	1.41177e-21	1.79419e-19
IZ012499	2.41941	0.254078	9.52232	1.69362e-21	2.13366e-19
IZ004445	3.89294	0.40898	9.51864	1.75465e-21	2.1915e-19
IZ014524	2.64609	0.2781	9.51488	1.81916e-21	2.25265e-19
IZ014761	2.41823	0.254507	9.50165	2.06595e-21	2.53657e-19
IZ008164	1.96975	0.208254	9.45842	3.12631e-21	3.80622e-19
IZ009159	-2.45218	0.259324	-9.45603	3.19851e-21	3.86166e-19
IZ012185	2.47259	0.261587	9.45226	3.31588e-21	3.97029e-19
IZ002446	3.06281	0.325052	9.42252	4.4041e-21	5.23005e-19
IZ003365	2.56295	0.272173	9.41662	4.6586e-21	5.48729e-19
IZ005695	-1.95049	0.207297	-9.40917	5.00073e-21	5.84279e-19
IZ012210	2.26	0.240536	9.39568	5.68521e-21	6.58938e-19
IZ011663	1.91796	0.204973	9.35714	8.19239e-21	9.41995e-19
IZ011353	2.20866	0.236147	9.35288	8.5294e-21	9.73023e-19
IZ001836	2.19656	0.235508	9.32689	1.09021e-20	1.23398e-18
IZ010465	3.0942	0.332614	9.3027	1.36927e-20	1.53783e-18
IZ003603	2.56277	0.276217	9.2781	1.72525e-20	1.92272e-18
IZ011264	2.01061	0.217569	9.24126	2.43609e-20	2.69421e-18
IZ004337	2.38257	0.258056	9.23277	2.63716e-20	2.89449e-18
IZ009351	2.17145	0.235266	9.22976	2.7123e-20	2.95457e-18
IZ014731	1.81359	0.197419	9.18651	4.05804e-20	4.38753e-18
IZ006275	-1.81273	0.197886	-9.16047	5.16696e-20	5.5451e-18
IZ013677	2.82715	0.308845	9.15395	5.4889e-20	5.84729e-18
IZ009512	2.8874	0.315881	9.14077	6.20084e-20	6.5575e-18
IZ012082	2.51063	0.275105	9.12608	7.10212e-20	7.4562e-18
IZ012949	2.5381	0.278621	9.10949	8.27693e-20	8.62706e-18
IZ004407	2.45021	0.269108	9.10495	8.63063e-20	8.93147e-18
IZ004209	2.6936	0.296427	9.08689	1.01912e-19	1.04716e-17
IZ001387	2.60999	0.287462	9.07941	1.09168e-19	1.11382e-17
IZ012528	2.98639	0.329333	9.068	1.21219e-19	1.22813e-17
IZ005529	2.37854	0.263185	9.03751	1.60286e-19	1.61265e-17
IZ005775	3.14359	0.347911	9.03562	1.6308e-19	1.62945e-17
IZ004230	-2.07334	0.229839	-9.02082	1.8669e-19	1.85258e-17
IZ005051	2.70307	0.299774	9.01704	1.93241e-19	1.90454e-17
IZ006766	2.69253	0.298852	9.00958	2.06847e-19	2.02486e-17
IZ004359	-2.44651	0.271867	-8.99892	2.27958e-19	2.21655e-17
IZ003192	2.61478	0.290603	8.99778	2.30326e-19	2.22464e-17
IZ004390	2.11513	0.235133	8.99546	2.35243e-19	2.25709e-17
IZ007857	-2.35214	0.261921	-8.98034	2.69943e-19	2.57298e-17
IZ013647	-2.25777	0.251856	-8.96451	3.1166e-19	2.9512e-17
IZ002518	1.87171	0.208921	8.95893	3.27858e-19	3.08442e-17
IZ006908	3.19312	0.356771	8.95007	3.55258e-19	3.32063e-17
IZ014847	3.15069	0.35247	8.9389	3.93047e-19	3.6503e-17
IZ006628	1.71597	0.192576	8.91062	5.07465e-19	4.6829e-17
IZ000784	2.72543	0.305923	8.90888	5.15506e-19	4.72699e-17
IZ003676	2.08636	0.234545	8.89533	5.82454e-19	5.30729e-17
IZ011830	2.14294	0.240994	8.8921	5.99622e-19	5.42957e-17
IZ014280	-2.87283	0.323512	-8.88012	6.67873e-19	6.01003e-17
IZ007427	2.36806	0.266736	8.87792	6.8125e-19	6.09256e-17
IZ004548	1.72247	0.194068	8.8756	6.95546e-19	6.18226e-17
IZ007550	2.19626	0.24779	8.86339	7.76189e-19	6.85697e-17
IZ000941	2.92622	0.332266	8.80686	1.28701e-18	1.13007e-16
IZ006795	3.4201	0.388392	8.80581	1.2991e-18	1.13381e-16
IZ003477	1.80373	0.20506	8.79611	1.41641e-18	1.2288e-16
IZ003829	2.63784	0.300371	8.78196	1.60657e-18	1.38547e-16
IZ010510	2.56377	0.292473	8.76584	1.85389e-18	1.5893e-16
IZ008347	2.42455	0.277139	8.74853	2.16152e-18	1.84212e-16
IZ014251	2.51008	0.286983	8.74645	2.20172e-18	1.86541e-16
IZ000770	-2.04535	0.23392	-8.7438	2.25408e-18	1.89473e-16
IZ005971	2.39835	0.27431	8.74319	2.26613e-18	1.89473e-16
IZ008091	3.18206	0.363967	8.74272	2.27556e-18	1.89473e-16
IZ005990	2.8207	0.322871	8.7363	2.40871e-18	1.99414e-16
IZ012133	2.47167	0.283051	8.73222	2.49727e-18	2.05571e-16
IZ014265	-2.03813	0.233734	-8.71987	2.78524e-18	2.2798e-16
IZ014695	2.10273	0.241564	8.70466	3.18521e-18	2.59254e-16
IZ004862	2.02402	0.232785	8.6948	3.47454e-18	2.81225e-16
IZ011846	3.25118	0.374437	8.68286	3.85936e-18	3.10635e-16
IZ006559	2.36028	0.2719	8.6807	3.93345e-18	3.1485e-16
IZ011522	-1.89443	0.218461	-8.67169	4.25743e-18	3.3891e-16
IZ012498	2.3672	0.273445	8.65695	4.84544e-18	3.83611e-16
IZ005140	-2.49466	0.288389	-8.65033	5.13497e-18	4.04323e-16
IZ006053	1.97112	0.227997	8.64536	5.3636e-18	4.17819e-16
IZ014895	2.1303	0.24641	8.64535	5.36405e-18	4.17819e-16
IZ014476	2.33071	0.26962	8.64442	5.40806e-18	4.18995e-16
IZ004064	2.56583	0.29747	8.62552	6.38006e-18	4.91672e-16
IZ006727	3.15316	0.365865	8.61837	6.79143e-18	5.20605e-16
IZ010016	-1.89028	0.219353	-8.61754	6.84066e-18	5.21618e-16
IZ006266	2.01605	0.234076	8.61276	7.13203e-18	5.40989e-16
IZ010809	2.54216	0.295636	8.59895	8.04458e-18	6.07031e-16
IZ008772	2.81071	0.328113	8.56629	1.06869e-17	8.02236e-16
IZ006944	2.67714	0.312959	8.55427	1.18618e-17	8.85842e-16
IZ001381	-2.4569	0.287606	-8.54259	1.31246e-17	9.70966e-16
IZ013845	2.49755	0.292368	8.54249	1.31356e-17	9.70966e-16
IZ000115	2.56181	0.300361	8.5291	1.47486e-17	1.08466e-15
IZ009205	2.76459	0.324179	8.52798	1.48924e-17	1.08971e-15
IZ011381	1.86959	0.219551	8.51553	1.65837e-17	1.20736e-15
IZ011569	1.99925	0.235012	8.50702	1.78463e-17	1.29279e-15
IZ002184	-1.73342	0.20395	-8.49926	1.90808e-17	1.37534e-15
IZ014752	2.68738	0.316219	8.49846	1.92118e-17	1.37793e-15
IZ006157	3.04476	0.358322	8.49728	1.94093e-17	1.38523e-15
IZ006562	-2.91054	0.342917	-8.48759	2.10964e-17	1.49826e-15
IZ002186	2.35577	0.277721	8.48249	2.20418e-17	1.55776e-15
IZ013514	-1.79349	0.211587	-8.47639	2.3229e-17	1.62779e-15
IZ011235	2.22441	0.262429	8.47625	2.32573e-17	1.62779e-15
IZ005189	3.03968	0.358951	8.46824	2.49132e-17	1.7353e-15
IZ010920	1.74455	0.20606	8.46623	2.53472e-17	1.75708e-15
IZ008413	1.89698	0.224442	8.45198	2.86391e-17	1.96987e-15
IZ001112	1.74757	0.206769	8.45178	2.86887e-17	1.96987e-15
IZ013437	1.73653	0.205538	8.44872	2.94521e-17	2.01274e-15
IZ014247	-3.24113	0.383929	-8.44199	3.1197e-17	2.12198e-15
IZ000031	2.15551	0.255412	8.43935	3.19117e-17	2.16045e-15
IZ003984	1.74741	0.207438	8.42379	3.6451e-17	2.45629e-15
IZ009508	1.8772	0.223354	8.40459	4.29371e-17	2.87997e-15
IZ013909	2.04875	0.24392	8.3993	4.49149e-17	2.99875e-15
IZ013698	3.74896	0.446726	8.39208	4.77605e-17	3.16497e-15
IZ012527	2.19	0.260967	8.39188	4.78415e-17	3.16497e-15
IZ011558	2.09635	0.250771	8.3596	6.29332e-17	4.14444e-15
IZ012936	1.91155	0.22877	8.35578	6.49999e-17	4.26117e-15
IZ000986	1.88935	0.226289	8.34928	6.86813e-17	4.46661e-15
IZ006170	1.89098	0.226487	8.34916	6.87503e-17	4.46661e-15
IZ012500	2.52056	0.30204	8.34512	7.11441e-17	4.6015e-15
IZ010658	-1.75982	0.210957	-8.34205	7.30123e-17	4.70134e-15
IZ007817	2.33724	0.280392	8.33561	7.7099e-17	4.94252e-15
IZ010387	-2.02404	0.243064	-8.32717	8.2798e-17	5.28448e-15
IZ011670	2.39489	0.287778	8.32202	8.6476e-17	5.49502e-15
IZ001181	1.78578	0.214631	8.32026	8.77733e-17	5.5531e-15
IZ005386	3.59663	0.432445	8.31697	9.02428e-17	5.68451e-15
IZ002623	2.42176	0.291248	8.31511	9.16687e-17	5.74934e-15
IZ012501	2.97182	0.357483	8.3132	9.31564e-17	5.81746e-15
IZ002126	2.0063	0.241464	8.3089	9.65968e-17	6.00642e-15
IZ012193	2.87969	0.346783	8.304	1.0066e-16	6.23234e-15
IZ006813	3.05088	0.368704	8.2746	1.2889e-16	7.94621e-15
IZ014291	-2.438	0.294942	-8.26604	1.38476e-16	8.50105e-15
IZ001197	-2.43839	0.295249	-8.25875	1.47203e-16	8.99863e-15
IZ008378	2.08779	0.252987	8.25257	1.55019e-16	9.43662e-15
IZ000552	1.81697	0.220343	8.24609	1.63667e-16	9.92137e-15
IZ008335	-1.62459	0.197221	-8.2374	1.75986e-16	1.06237e-14
IZ008412	2.93093	0.356279	8.2265	1.92761e-16	1.1588e-14
IZ014327	1.75767	0.214067	8.21084	2.19652e-16	1.31501e-14
IZ009108	3.04397	0.371456	8.19471	2.51206e-16	1.49773e-14
IZ006567	2.26955	0.277358	8.18274	2.77471e-16	1.64754e-14
IZ004740	3.20784	0.392601	8.17074	3.06513e-16	1.81256e-14
IZ007726	2.47472	0.30349	8.15423	3.51404e-16	2.06957e-14
IZ002984	1.78763	0.219286	8.15204	3.5784e-16	2.09188e-14
IZ003673	1.93126	0.236908	8.15196	3.58079e-16	2.09188e-14
IZ011329	3.69218	0.453943	8.13357	4.16823e-16	2.42527e-14
IZ013398	-1.79405	0.22072	-8.12815	4.35888e-16	2.52606e-14
IZ002342	-2.38808	0.293968	-8.12361	4.52514e-16	2.61196e-14
IZ005385	3.43245	0.422675	8.12077	4.6323e-16	2.66321e-14
IZ010224	1.79184	0.221061	8.10565	5.24626e-16	3.00426e-14
IZ008469	1.77824	0.219505	8.10115	5.44437e-16	3.10544e-14
IZ003922	-2.27769	0.2814	-8.09413	5.76747e-16	3.27683e-14
IZ002906	2.39584	0.296314	8.08547	6.19227e-16	3.50444e-14
IZ014388	-2.10634	0.260894	-8.07357	6.82725e-16	3.84876e-14
IZ009739	2.39477	0.296725	8.07068	6.99079e-16	3.92568e-14
IZ011498	2.04723	0.253716	8.06899	7.08795e-16	3.96488e-14
IZ012400	2.07359	0.257505	8.05262	8.10406e-16	4.51583e-14
IZ000679	2.10492	0.261438	8.05132	8.19072e-16	4.54664e-14
IZ002038	2.36524	0.294066	8.04321	8.75163e-16	4.83945e-14
IZ005770	2.75	0.342216	8.03587	9.29173e-16	5.11858e-14
IZ005732	1.87625	0.233952	8.0198	1.05916e-15	5.81255e-14
IZ012216	2.99275	0.37321	8.01896	1.06643e-15	5.83036e-14
IZ000417	2.51055	0.313289	8.01354	1.11456e-15	6.07059e-14
IZ008221	-2.34416	0.292817	-8.00555	1.18932e-15	6.45351e-14
IZ010529	3.26993	0.408625	8.00229	1.22129e-15	6.60225e-14
IZ013218	-1.96774	0.245998	-7.99903	1.25398e-15	6.7538e-14
IZ011736	2.92282	0.365446	7.99796	1.26498e-15	6.7878e-14
IZ013139	-1.89144	0.236906	-7.98392	1.41752e-15	7.57825e-14
IZ000904	2.70626	0.338989	7.98332	1.42444e-15	7.58726e-14
IZ009480	1.84925	0.231866	7.97551	1.51752e-15	8.05339e-14
IZ013820	2.73313	0.343232	7.96291	1.68042e-15	8.88538e-14
IZ002499	2.50205	0.314467	7.9565	1.76978e-15	9.32385e-14
IZ011615	2.03104	0.255597	7.94628	1.92193e-15	1.00888e-13
IZ004151	1.61009	0.202715	7.94265	1.9791e-15	1.03514e-13
IZ011516	1.91771	0.241472	7.94175	1.99348e-15	1.03891e-13
IZ002190	2.96375	0.373635	7.93222	2.15263e-15	1.11782e-13
IZ009973	1.89649	0.239265	7.92633	2.25717e-15	1.16792e-13
IZ012883	2.23386	0.282428	7.9095	2.58434e-15	1.33245e-13
IZ001378	2.66969	0.337629	7.90716	2.63332e-15	1.35289e-13
IZ001997	3.16758	0.400687	7.90539	2.67106e-15	1.36743e-13
IZ014135	2.19348	0.277549	7.90305	2.72166e-15	1.38843e-13
IZ004239	2.02063	0.255976	7.89383	2.93046e-15	1.4897e-13
IZ014147	2.04836	0.259727	7.88661	3.10494e-15	1.57288e-13
IZ003003	1.69405	0.21509	7.876	3.38019e-15	1.70635e-13
IZ012565	-2.60768	0.331136	-7.87496	3.4085e-15	1.71467e-13
IZ010678	1.89179	0.240824	7.85546	3.98308e-15	1.99678e-13
IZ004284	-2.21838	0.282881	-7.84209	4.43103e-15	2.21368e-13
IZ004632	2.82558	0.360399	7.84015	4.50016e-15	2.24049e-13
IZ003595	1.52499	0.194896	7.82464	5.09114e-15	2.52604e-13
IZ005234	1.65337	0.211403	7.82094	5.24287e-15	2.59245e-13
IZ006127	1.73831	0.222657	7.80711	5.85137e-15	2.88349e-13
IZ002762	2.24129	0.287231	7.80308	6.04158e-15	2.96713e-13
IZ005580	2.57366	0.330195	7.79437	6.47311e-15	3.16832e-13
IZ004968	1.63418	0.209735	7.79162	6.61575e-15	3.22724e-13
IZ007513	1.84483	0.236904	7.78728	6.84683e-15	3.32875e-13
IZ001433	2.28435	0.293732	7.77698	7.42739e-15	3.59893e-13
IZ007462	1.90467	0.245048	7.77265	7.68622e-15	3.71193e-13
IZ003385	2.50893	0.32293	7.76926	7.89475e-15	3.79997e-13
IZ004008	3.0605	0.394035	7.76708	8.03173e-15	3.8531e-13
IZ008238	-3.44581	0.443684	-7.76635	8.07797e-15	3.8625e-13
IZ003091	2.88707	0.371856	7.76395	8.23263e-15	3.9235e-13
IZ014781	-2.19402	0.283334	-7.74359	9.6649e-15	4.59098e-13
IZ002293	2.95801	0.383136	7.72052	1.15858e-14	5.48546e-13
IZ004193	1.91439	0.24805	7.71773	1.18416e-14	5.58832e-13
IZ003248	2.55015	0.33059	7.71394	1.21991e-14	5.73833e-13
IZ005701	2.55413	0.331133	7.71331	1.22599e-14	5.74827e-13
IZ002676	1.81718	0.235786	7.70692	1.28896e-14	6.02399e-13
IZ012650	2.82702	0.367127	7.7004	1.35642e-14	6.3189e-13
IZ004346	-1.65534	0.215103	-7.69558	1.40854e-14	6.5407e-13
IZ010648	2.19822	0.285739	7.69312	1.43586e-14	6.64623e-13
IZ007528	1.65787	0.215652	7.68769	1.49815e-14	6.91249e-13
IZ004908	-2.2432	0.291819	-7.68697	1.50663e-14	6.92956e-13
IZ013054	3.10794	0.404456	7.68426	1.53886e-14	7.05536e-13
IZ011233	1.76408	0.229771	7.67755	1.62159e-14	7.41123e-13
IZ004302	-1.88323	0.245583	-7.66839	1.74171e-14	7.93518e-13
IZ003434	1.90389	0.248768	7.6533	1.95892e-14	8.89683e-13
IZ007700	-2.13784	0.279493	-7.649	2.02554e-14	9.17061e-13
IZ012571	2.31262	0.302864	7.63582	2.24386e-14	1.01274e-12
IZ014678	-1.71756	0.22509	-7.63055	2.33748e-14	1.04938e-12
IZ010701	-1.7365	0.227576	-7.63044	2.33952e-14	1.04938e-12
IZ013569	1.98441	0.260094	7.62957	2.35542e-14	1.05325e-12
IZ010479	-2.02202	0.265043	-7.62905	2.36488e-14	1.05423e-12
IZ009273	1.82452	0.239363	7.62237	2.4905e-14	1.10256e-12
IZ013723	2.28719	0.30007	7.62218	2.4942e-14	1.10256e-12
IZ001643	-2.09839	0.275304	-7.62208	2.49613e-14	1.10256e-12
IZ004054	-3.02427	0.396996	-7.61789	2.57849e-14	1.13548e-12
IZ011135	-1.72974	0.227122	-7.6159	2.61854e-14	1.14962e-12
IZ004750	2.98268	0.392044	7.60802	2.78326e-14	1.21824e-12
IZ005208	2.33425	0.307019	7.60294	2.89474e-14	1.25948e-12
IZ007954	3.52778	0.464003	7.60294	2.89487e-14	1.25948e-12
IZ011253	1.92554	0.253863	7.58496	3.32581e-14	1.44264e-12
IZ010619	2.01489	0.265945	7.57633	3.55454e-14	1.53726e-12
IZ003697	1.80717	0.239087	7.55863	4.07328e-14	1.75636e-12
IZ010178	1.93646	0.256228	7.55757	4.10671e-14	1.76552e-12
IZ006681	1.93996	0.257067	7.5465	4.4712e-14	1.91653e-12
IZ011463	3.06337	0.405975	7.54572	4.49809e-14	1.92237e-12
IZ013154	1.98427	0.263555	7.52886	5.11841e-14	2.18105e-12
IZ005550	1.8144	0.241045	7.52722	5.18329e-14	2.20222e-12
IZ002006	1.84004	0.244575	7.52341	5.33648e-14	2.25408e-12
IZ012448	2.71514	0.36098	7.52159	5.41135e-14	2.27906e-12
IZ006470	2.45943	0.327091	7.51911	5.51487e-14	2.31592e-12
IZ003205	-1.53046	0.203556	-7.51864	5.53486e-14	2.3176e-12
IZ001759	-1.5867	0.211064	-7.51762	5.57829e-14	2.32906e-12
IZ009673	3.01269	0.400834	7.51604	5.64618e-14	2.35063e-12
IZ013119	1.55129	0.20642	7.51523	5.68129e-14	2.35847e-12
IZ009863	1.61231	0.214861	7.50396	6.19199e-14	2.56313e-12
IZ003206	2.48108	0.330655	7.50352	6.2127e-14	2.56437e-12
IZ004895	2.33069	0.310755	7.50009	6.3773e-14	2.62484e-12
IZ011889	2.68979	0.359035	7.49172	6.79746e-14	2.78985e-12
IZ011413	1.69478	0.226245	7.49088	6.84109e-14	2.79982e-12
IZ012952	2.47878	0.33137	7.4804	7.40942e-14	3.02388e-12
IZ001709	1.87696	0.251033	7.47695	7.60682e-14	3.09572e-12
IZ001820	1.73989	0.233248	7.4594	8.69204e-14	3.52746e-12
IZ011924	1.8271	0.245007	7.45732	8.83001e-14	3.57344e-12
IZ002591	2.41685	0.324731	7.44263	9.87018e-14	3.98326e-12
IZ011979	-2.05038	0.275932	-7.43072	1.08008e-13	4.34671e-12
IZ002131	2.26251	0.304883	7.4209	1.16331e-13	4.66872e-12
IZ005994	2.72841	0.367827	7.41763	1.1923e-13	4.77184e-12
IZ011617	2.48449	0.33508	7.41461	1.21986e-13	4.86867e-12
IZ010045	1.68465	0.227357	7.40971	1.26575e-13	5.03797e-12
IZ002090	2.36103	0.319139	7.39812	1.3813e-13	5.48283e-12
IZ004689	1.90491	0.257529	7.39686	1.39438e-13	5.51959e-12
IZ011469	2.18135	0.294941	7.39587	1.40488e-13	5.54408e-12
IZ006415	-1.81036	0.24479	-7.39555	1.40821e-13	5.54408e-12
IZ003005	2.35375	0.318498	7.39014	1.46672e-13	5.75876e-12
IZ012629	2.15078	0.291149	7.38723	1.49923e-13	5.87049e-12
IZ008730	2.09463	0.284055	7.37402	1.65552e-13	6.44764e-12
IZ002113	2.12096	0.287718	7.37168	1.68485e-13	6.54426e-12
IZ008851	2.01379	0.27337	7.36652	1.75138e-13	6.78449e-12
IZ006345	-1.59498	0.216641	-7.36229	1.80778e-13	6.98431e-12
IZ011619	2.53965	0.34502	7.36089	1.82682e-13	7.03908e-12
IZ011618	2.51911	0.342864	7.34726	2.02304e-13	7.77448e-12
IZ000082	-1.58225	0.215502	-7.34214	2.10199e-13	8.0565e-12
IZ003203	2.29618	0.312847	7.3396	2.14227e-13	8.18924e-12
IZ006569	-1.50045	0.204534	-7.33592	2.202e-13	8.39543e-12
IZ009534	1.90196	0.259315	7.33457	2.2243e-13	8.4582e-12
IZ008966	1.96796	0.268552	7.32805	2.33522e-13	8.85671e-12
IZ004527	-2.32387	0.317147	-7.32743	2.34615e-13	8.87492e-12
IZ013627	3.07592	0.420336	7.31777	2.52125e-13	9.51247e-12
IZ013088	2.0276	0.277452	7.30794	2.7126e-13	1.02078e-11
IZ005206	1.75188	0.239866	7.30358	2.8022e-13	1.05177e-11
IZ013337	1.71201	0.234424	7.30304	2.81328e-13	1.0532e-11
IZ012130	1.97073	0.269869	7.30255	2.82366e-13	1.05436e-11
IZ010626	2.33054	0.319514	7.29402	3.00839e-13	1.11758e-11
IZ003174	-3.11277	0.427298	-7.28477	3.2223e-13	1.19398e-11
IZ002566	2.45405	0.337312	7.2753	3.45653e-13	1.2775e-11
IZ011341	1.75397	0.241166	7.27287	3.51935e-13	1.29741e-11
IZ001143	2.31854	0.318852	7.2715	3.55509e-13	1.30726e-11
IZ004090	1.58527	0.21806	7.26989	3.59784e-13	1.31962e-11
IZ003688	2.52066	0.346742	7.26955	3.60692e-13	1.31962e-11
IZ006921	1.56798	0.215822	7.26515	3.72616e-13	1.35982e-11
IZ000824	2.48812	0.342579	7.26292	3.78827e-13	1.37901e-11
IZ004564	-2.37785	0.327608	-7.25821	3.92239e-13	1.42425e-11
IZ013809	1.84536	0.254463	7.25198	4.10726e-13	1.48765e-11
IZ004031	2.4298	0.335541	7.24146	4.43868e-13	1.60368e-11
IZ008406	2.77631	0.383498	7.23943	4.5058e-13	1.62388e-11
IZ006286	-3.43747	0.474941	-7.23768	4.56439e-13	1.64091e-11
IZ003870	-1.76638	0.244105	-7.23616	4.6156e-13	1.65522e-11
IZ001547	2.29244	0.31702	7.23121	4.78699e-13	1.71244e-11
IZ001528	1.81185	0.250719	7.2266	4.95248e-13	1.76728e-11
IZ005789	2.70718	0.374836	7.22231	5.11128e-13	1.81947e-11
IZ014024	2.00358	0.277564	7.21844	5.25865e-13	1.86734e-11
IZ013350	2.09795	0.29083	7.21365	5.44704e-13	1.9295e-11
IZ005269	1.84127	0.255575	7.20443	5.82892e-13	2.05974e-11
IZ014532	2.34405	0.325535	7.2006	5.99486e-13	2.11322e-11
IZ001758	-1.51756	0.210808	-7.19876	6.07605e-13	2.13171e-11
IZ003291	2.34582	0.325865	7.19875	6.07673e-13	2.13171e-11
IZ008020	-1.57543	0.218932	-7.196	6.20036e-13	2.16983e-11
IZ014467	2.25246	0.313231	7.19107	6.4287e-13	2.24431e-11
IZ013616	1.98761	0.276678	7.18385	6.77732e-13	2.36033e-11
IZ000886	2.70983	0.377496	7.17843	7.05172e-13	2.45001e-11
IZ009915	-1.51071	0.210649	-7.17172	7.40637e-13	2.56707e-11
IZ010386	1.76923	0.24687	7.16663	7.68682e-13	2.65791e-11
IZ005524	1.83014	0.255864	7.15281	8.50189e-13	2.93275e-11
IZ000802	2.03314	0.284372	7.14956	8.7059e-13	2.99599e-11
IZ012815	-1.75632	0.246114	-7.1362	9.59431e-13	3.29389e-11
IZ013055	-1.72982	0.242481	-7.13381	9.76259e-13	3.32842e-11
IZ012428	3.10556	0.435331	7.1338	9.76378e-13	3.32842e-11
IZ001180	1.80146	0.252654	7.13013	1.00275e-12	3.41029e-11
IZ007714	1.86667	0.261814	7.12975	1.00554e-12	3.41176e-11
IZ009095	1.7693	0.248489	7.12021	1.0776e-12	3.64772e-11
IZ012845	1.80833	0.254098	7.11667	1.10564e-12	3.73391e-11
IZ006904	1.65932	0.233221	7.11479	1.12081e-12	3.77635e-11
IZ000783	1.9604	0.275623	7.11259	1.13883e-12	3.82815e-11
IZ005585	2.2089	0.310581	7.11215	1.14249e-12	3.83158e-11
IZ009610	3.08391	0.433752	7.10984	1.16178e-12	3.88726e-11
IZ014780	-2.05387	0.28908	-7.10485	1.20454e-12	4.02105e-11
IZ008806	1.72316	0.242683	7.10045	1.24355e-12	4.14173e-11
IZ013864	-2.42516	0.341874	-7.09372	1.30556e-12	4.3383e-11
IZ001693	1.56619	0.220877	7.09079	1.33353e-12	4.4211e-11
IZ012630	2.09384	0.295487	7.08606	1.37984e-12	4.56418e-11
IZ011436	1.64939	0.233567	7.06175	1.64419e-12	5.41387e-11
IZ006162	2.24536	0.318789	7.0434	1.87609e-12	6.16346e-11
IZ012044	2.72168	0.386478	7.04228	1.89125e-12	6.19919e-11
IZ002938	1.8166	0.258154	7.03689	1.96577e-12	6.4289e-11
IZ002928	1.89389	0.269167	7.03612	1.97667e-12	6.43075e-11
IZ009998	2.02947	0.28844	7.03604	1.97786e-12	6.43075e-11
IZ001575	1.54424	0.21948	7.03591	1.97965e-12	6.43075e-11
IZ011141	2.33959	0.333067	7.02438	2.15021e-12	6.96918e-11
IZ003906	-1.9223	0.273685	-7.02377	2.15966e-12	6.98418e-11
IZ012761	1.8076	0.257412	7.02221	2.18392e-12	7.04692e-11
IZ004071	2.15612	0.307093	7.02105	2.20214e-12	7.08993e-11
IZ007359	2.16954	0.309302	7.01431	2.31094e-12	7.42369e-11
IZ001124	-3.05047	0.434963	-7.01318	2.32966e-12	7.46727e-11
IZ001692	2.47189	0.352678	7.00891	2.40184e-12	7.68165e-11
IZ004634	1.58423	0.226095	7.00693	2.43599e-12	7.77372e-11
IZ012977	1.71017	0.244118	7.00551	2.46096e-12	7.83612e-11
IZ012005	1.70279	0.243232	7.00068	2.54723e-12	8.09303e-11
IZ006156	2.79043	0.398783	6.99736	2.60823e-12	8.26873e-11
IZ011487	-1.82855	0.261406	-6.99504	2.65179e-12	8.38845e-11
IZ008935	-1.73225	0.24774	-6.99223	2.70551e-12	8.53973e-11
IZ001597	2.13549	0.305428	6.99181	2.7136e-12	8.54665e-11
IZ007066	2.05945	0.295595	6.96714	3.23447e-12	1.01431e-10
IZ003433	1.90925	0.274092	6.96574	3.26693e-12	1.02227e-10
IZ009734	-3.20924	0.461303	-6.95691	3.47816e-12	1.08602e-10
IZ007981	2.15597	0.310079	6.95297	3.57683e-12	1.11244e-10
IZ014672	2.17496	0.312812	6.95292	3.57812e-12	1.11244e-10
IZ014648	1.50371	0.216411	6.9484	3.69453e-12	1.14372e-10
IZ007247	1.82594	0.263089	6.94037	3.91069e-12	1.20806e-10
IZ013179	-1.83807	0.26504	-6.93504	4.06098e-12	1.25182e-10
IZ009764	1.91883	0.276768	6.933	4.1202e-12	1.26469e-10
IZ001510	2.14317	0.30932	6.92866	4.24838e-12	1.30128e-10
IZ003819	2.5183	0.363481	6.9283	4.25935e-12	1.30189e-10
IZ012458	2.9177	0.421373	6.92427	4.3822e-12	1.33662e-10
IZ007807	-2.6806	0.387359	-6.9202	4.51017e-12	1.37276e-10
IZ000149	-1.7361	0.250892	-6.9197	4.52607e-12	1.37471e-10
IZ010881	2.58746	0.374091	6.91664	4.62478e-12	1.40175e-10
IZ014687	1.9474	0.281597	6.91554	4.66068e-12	1.40969e-10
IZ003671	1.8757	0.271421	6.91067	4.82376e-12	1.45597e-10
IZ000376	1.90822	0.276551	6.90007	5.19765e-12	1.56556e-10
IZ011175	-2.67691	0.388358	-6.89289	5.46708e-12	1.6433e-10
IZ003990	-2.07323	0.301024	-6.88724	5.68849e-12	1.70631e-10
IZ000023	3.33925	0.485252	6.88148	5.92336e-12	1.77309e-10
IZ002275	1.88486	0.274028	6.87834	6.05528e-12	1.80884e-10
IZ003541	3.01359	0.438182	6.87748	6.09189e-12	1.81604e-10
IZ013686	1.89969	0.276363	6.87389	6.24726e-12	1.85853e-10
IZ012470	1.62848	0.237135	6.86733	6.54145e-12	1.94206e-10
IZ000165	2.63942	0.384496	6.86463	6.66645e-12	1.97512e-10
IZ006591	1.6269	0.237044	6.86327	6.73021e-12	1.98994e-10
IZ010930	-2.76113	0.402721	-6.85618	7.07259e-12	2.08268e-10
IZ007441	-1.83465	0.267807	-6.85063	7.35242e-12	2.16069e-10
IZ006187	1.7861	0.260775	6.84919	7.42708e-12	2.17821e-10
IZ001902	-1.62596	0.237638	-6.84216	7.80094e-12	2.28323e-10
IZ002523	1.6047	0.234619	6.83961	7.94101e-12	2.31954e-10
IZ000514	2.2827	0.333944	6.83559	8.1671e-12	2.38078e-10
IZ009324	1.73387	0.253665	6.83525	8.18644e-12	2.38163e-10
IZ011548	2.63743	0.387092	6.81345	9.52849e-12	2.76651e-10
IZ008617	1.61584	0.237253	6.81062	9.71793e-12	2.81587e-10
IZ011165	2.60743	0.382866	6.81029	9.74033e-12	2.81673e-10
IZ005710	-1.72815	0.253833	-6.80822	9.88133e-12	2.85181e-10
IZ011401	1.7053	0.250591	6.80513	1.0096e-11	2.90796e-10
IZ013202	2.29047	0.336704	6.80261	1.02737e-11	2.95328e-10
IZ008557	2.03214	0.298809	6.80082	1.04024e-11	2.97662e-10
IZ013107	2.71287	0.398915	6.80063	1.04165e-11	2.97662e-10
IZ010703	1.61832	0.23807	6.79766	1.06332e-11	3.03257e-10
IZ001697	1.93796	0.285269	6.79345	1.09485e-11	3.11635e-10
IZ004692	1.86605	0.274944	6.78701	1.14482e-11	3.25218e-10
IZ013839	2.33923	0.344759	6.78511	1.15999e-11	3.27602e-10
IZ009368	1.95601	0.28832	6.78414	1.16781e-11	3.29167e-10
IZ002930	2.40966	0.355392	6.78028	1.19946e-11	3.37434e-10
IZ014580	2.48227	0.366405	6.77467	1.24695e-11	3.4876e-10
IZ004979	1.55985	0.230336	6.77206	1.26962e-11	3.54418e-10
IZ012598	1.847	0.272874	6.76868	1.29961e-11	3.6209e-10
IZ010762	1.66575	0.246154	6.76708	1.31404e-11	3.6541e-10
IZ012114	1.84264	0.272514	6.76165	1.36432e-11	3.78663e-10
IZ008835	2.64518	0.391619	6.75448	1.43352e-11	3.97111e-10
IZ007051	1.72979	0.256144	6.7532	1.44622e-11	3.99862e-10
IZ002167	2.3053	0.341749	6.7456	1.52392e-11	4.20544e-10
IZ010235	1.71284	0.253966	6.74438	1.53683e-11	4.23301e-10
IZ012767	1.82231	0.270236	6.7434	1.54718e-11	4.25341e-10
IZ000903	2.12827	0.315668	6.74213	1.56085e-11	4.28287e-10
IZ004433	1.61921	0.240261	6.73938	1.5906e-11	4.35627e-10
IZ001352	1.67641	0.24885	6.73664	1.62091e-11	4.43091e-10
IZ002759	-2.18577	0.324624	-6.73323	1.6594e-11	4.52757e-10
IZ009417	1.84997	0.274898	6.72965	1.70071e-11	4.63157e-10
IZ013600	2.059	0.306157	6.72531	1.75223e-11	4.76292e-10
IZ012338	1.5307	0.227765	6.72052	1.81072e-11	4.91269e-10
IZ012258	1.80004	0.268444	6.70548	2.00752e-11	5.43643e-10
IZ003525	2.22658	0.332093	6.70469	2.0184e-11	5.45571e-10
IZ000172	1.81034	0.270109	6.70224	2.05244e-11	5.53739e-10
IZ008485	1.59697	0.238511	6.69561	2.14776e-11	5.78379e-10
IZ000389	1.93621	0.289238	6.69419	2.16877e-11	5.82952e-10
IZ012203	2.24725	0.335958	6.6891	2.24552e-11	6.0135e-10
IZ010502	2.24822	0.336144	6.68828	2.2581e-11	6.03605e-10
IZ007147	2.06672	0.309099	6.68626	2.28947e-11	6.10863e-10
IZ008081	1.6667	0.249393	6.68303	2.34047e-11	6.23322e-10
IZ008259	-1.83894	0.275429	-6.67665	2.4446e-11	6.4986e-10
IZ010960	2.22666	0.333921	6.66823	2.58899e-11	6.85727e-10
IZ013205	-2.75518	0.413329	-6.66582	2.63185e-11	6.94539e-10
IZ002053	1.60379	0.240686	6.66343	2.67501e-11	7.03368e-10
IZ005218	1.73475	0.260414	6.66151	2.71021e-11	7.11332e-10
IZ007305	1.68303	0.25283	6.65678	2.799e-11	7.33307e-10
IZ007526	1.74347	0.262008	6.65428	2.84687e-11	7.44503e-10
IZ005786	2.50978	0.377199	6.65374	2.85742e-11	7.45914e-10
IZ006799	-2.01451	0.302785	-6.65327	2.86644e-11	7.46925e-10
IZ008134	1.6884	0.254002	6.6472	2.98721e-11	7.75604e-10
IZ007234	1.9022	0.286374	6.64237	3.08675e-11	7.99844e-10
IZ014565	1.79824	0.270732	6.64214	3.09161e-11	7.99844e-10
IZ002756	2.26108	0.340557	6.63935	3.15071e-11	8.12234e-10
IZ006707	2.77217	0.417933	6.63304	3.28833e-11	8.46204e-10
IZ004811	2.05962	0.310602	6.63106	3.33292e-11	8.56159e-10
IZ002575	1.66567	0.251257	6.62934	3.37184e-11	8.64623e-10
IZ010777	1.60276	0.241952	6.62431	3.48866e-11	8.92239e-10
IZ004832	-1.85003	0.279284	-6.62418	3.49185e-11	8.92239e-10
IZ002176	2.22649	0.336217	6.62219	3.53927e-11	9.02762e-10
IZ009213	2.54624	0.38502	6.61329	3.7588e-11	9.53721e-10
IZ010134	2.57929	0.390203	6.61014	3.83958e-11	9.72514e-10
IZ007510	1.72246	0.260917	6.60155	4.06876e-11	1.02876e-09
IZ003862	1.78108	0.270008	6.5964	4.21259e-11	1.06328e-09
IZ012418	2.69543	0.409411	6.58369	4.58927e-11	1.15634e-09
IZ006154	1.90801	0.289903	6.58156	4.65543e-11	1.17097e-09
IZ009918	1.7559	0.26681	6.58108	4.67042e-11	1.1727e-09
IZ008219	3.1163	0.474718	6.56454	5.21927e-11	1.30599e-09
IZ008330	1.62336	0.247481	6.55953	5.39789e-11	1.34603e-09
IZ012578	2.9049	0.443621	6.54814	5.82573e-11	1.45023e-09
IZ002661	-2.03205	0.310416	-6.5462	5.90184e-11	1.46665e-09
IZ001215	-1.95133	0.298372	-6.53993	6.15477e-11	1.52428e-09
IZ009094	2.46039	0.37665	6.53232	6.47593e-11	1.59835e-09
IZ009236	2.56792	0.393385	6.52776	6.67594e-11	1.64492e-09
IZ007974	-1.76884	0.270983	-6.52748	6.68842e-11	1.64519e-09
IZ004663	1.90314	0.29165	6.52543	6.7807e-11	1.66506e-09
IZ001429	-1.59335	0.244222	-6.52419	6.83677e-11	1.67599e-09
IZ007148	1.65611	0.253912	6.52237	6.92064e-11	1.69369e-09
IZ001605	2.21372	0.33951	6.52033	7.01549e-11	1.714e-09
IZ013960	2.59084	0.39739	6.51964	7.04763e-11	1.71896e-09
IZ007730	1.56223	0.239684	6.51786	7.13177e-11	1.73622e-09
IZ014362	2.03395	0.312069	6.51764	7.14236e-11	1.73622e-09
IZ010549	1.64837	0.252936	6.51693	7.17627e-11	1.74154e-09
IZ005109	1.51178	0.232402	6.50501	7.76878e-11	1.88217e-09
IZ014527	1.80899	0.278236	6.50164	7.94507e-11	1.91847e-09
IZ007472	2.03028	0.313221	6.48196	9.05373e-11	2.1717e-09
IZ007246	1.94978	0.301147	6.47451	9.51171e-11	2.27778e-09
IZ012706	2.60179	0.402084	6.47075	9.75168e-11	2.33139e-09
IZ007092	1.75741	0.27186	6.4644	1.01703e-10	2.42747e-09
IZ010556	1.97597	0.305714	6.46345	1.02341e-10	2.43773e-09
IZ007958	2.68523	0.41546	6.46326	1.0247e-10	2.43773e-09
IZ004601	1.85023	0.286511	6.4578	1.06233e-10	2.519e-09
IZ008710	1.6899	0.262415	6.4398	1.19631e-10	2.82584e-09
IZ008751	2.34756	0.364548	6.43964	1.19759e-10	2.82584e-09
IZ008855	2.0191	0.313899	6.43234	1.25656e-10	2.96017e-09
IZ005884	1.70211	0.264701	6.43032	1.27333e-10	2.99481e-09
IZ000482	2.72849	0.424578	6.42636	1.30693e-10	3.06884e-09
IZ012713	2.21228	0.344274	6.42592	1.31072e-10	3.07277e-09
IZ000918	2.23951	0.34871	6.42229	1.34244e-10	3.13869e-09
IZ010412	1.8514	0.28828	6.4222	1.34317e-10	3.13869e-09
IZ005223	2.1357	0.332939	6.41469	1.41111e-10	3.29213e-09
IZ000438	2.15189	0.335493	6.41413	1.41629e-10	3.29892e-09
IZ011164	-1.53664	0.239786	-6.4084	1.47053e-10	3.41974e-09
IZ009482	-1.57496	0.246043	-6.40116	1.54204e-10	3.58031e-09
IZ013937	2.25257	0.352048	6.39847	1.56943e-10	3.6371e-09
IZ006750	1.59827	0.249797	6.39827	1.57152e-10	3.6371e-09
IZ001298	1.79837	0.281123	6.39707	1.58388e-10	3.65986e-09
IZ010133	2.82586	0.442469	6.38657	1.69648e-10	3.90756e-09
IZ002737	1.54869	0.242569	6.38453	1.71928e-10	3.94996e-09
IZ002543	1.92084	0.300902	6.3836	1.72972e-10	3.96522e-09
IZ011766	1.65455	0.259214	6.38297	1.7369e-10	3.97539e-09
IZ000617	1.57103	0.246198	6.38119	1.75719e-10	4.0107e-09
IZ006430	1.65989	0.260131	6.38099	1.75944e-10	4.0107e-09
IZ010953	3.06745	0.48096	6.37777	1.79682e-10	4.08029e-09
IZ002594	1.59196	0.249672	6.37621	1.8152e-10	4.11558e-09
IZ010858	1.6458	0.258212	6.37384	1.84352e-10	4.17326e-09
IZ009953	1.59124	0.249665	6.37348	1.84784e-10	4.17653e-09
IZ014363	2.07308	0.325459	6.3697	1.89402e-10	4.27423e-09
IZ000949	-1.76971	0.278268	-6.35974	2.02099e-10	4.55368e-09
IZ010913	1.65134	0.259698	6.35868	2.03492e-10	4.57794e-09
IZ008981	3.00301	0.472319	6.35801	2.0439e-10	4.58899e-09
IZ002250	1.83147	0.288066	6.35784	2.04617e-10	4.58899e-09
IZ009997	1.51678	0.238808	6.35145	2.13294e-10	4.7698e-09
IZ012394	1.92382	0.302896	6.35142	2.13337e-10	4.7698e-09
IZ014607	2.20821	0.347863	6.34792	2.18251e-10	4.87214e-09
IZ005262	1.53225	0.241734	6.33859	2.31881e-10	5.16846e-09
IZ003182	2.21479	0.349771	6.33211	2.41832e-10	5.38198e-09
IZ009717	-3.23869	0.51196	-6.32607	2.51489e-10	5.56271e-09
IZ007607	2.94699	0.466048	6.32338	2.55908e-10	5.65183e-09
IZ003832	2.24256	0.354887	6.31909	2.63112e-10	5.79326e-09
IZ005632	1.61898	0.256325	6.31612	2.6822e-10	5.89677e-09
IZ003621	2.97158	0.470552	6.3151	2.69983e-10	5.92654e-09
IZ008230	1.55448	0.246329	6.3106	2.77961e-10	6.09243e-09
IZ012431	2.56838	0.40716	6.30804	2.82585e-10	6.18444e-09
IZ000084	1.93869	0.307378	6.30719	2.84139e-10	6.20905e-09
IZ005043	1.92345	0.305215	6.30195	2.93929e-10	6.40367e-09
IZ004023	1.63701	0.259833	6.30024	2.97185e-10	6.44632e-09
IZ012384	1.84716	0.293189	6.30022	2.97221e-10	6.44632e-09
IZ006133	1.5549	0.246888	6.29798	3.01542e-10	6.53025e-09
IZ014326	1.56443	0.248686	6.29078	3.15873e-10	6.83039e-09
IZ002413	1.63301	0.259741	6.28708	3.23498e-10	6.9762e-09
IZ000900	2.84172	0.451997	6.28704	3.23578e-10	6.9762e-09
IZ005271	-1.65168	0.262821	-6.28444	3.29047e-10	7.07304e-09
IZ009267	2.5647	0.408706	6.27516	3.49271e-10	7.4745e-09
IZ005243	2.36399	0.377302	6.26552	3.71583e-10	7.94025e-09
IZ004559	2.11864	0.338269	6.26318	3.77201e-10	8.03659e-09
IZ009204	1.61915	0.258654	6.25992	3.85179e-10	8.19452e-09
IZ002763	1.77461	0.283724	6.25473	3.98209e-10	8.45931e-09
IZ009366	1.76014	0.281567	6.25121	4.07283e-10	8.61418e-09
IZ007944	-1.60066	0.256261	-6.2462	4.20559e-10	8.88201e-09
IZ013670	2.62556	0.420403	6.24534	4.22883e-10	8.91808e-09
IZ002091	-2.49263	0.399513	-6.23917	4.39898e-10	9.26343e-09
IZ013684	2.02269	0.324568	6.23195	4.60668e-10	9.67269e-09
IZ004868	2.44415	0.392682	6.22425	4.83873e-10	1.01452e-08
IZ003450	2.6506	0.426828	6.20999	5.29878e-10	1.10712e-08
IZ000167	2.90902	0.468661	6.20708	5.39787e-10	1.12524e-08
IZ001660	2.10958	0.340056	6.20363	5.51748e-10	1.14852e-08
IZ014314	2.25064	0.362876	6.20222	5.56731e-10	1.15723e-08
IZ012958	1.65982	0.26771	6.20004	5.64476e-10	1.17165e-08
IZ009520	-2.08317	0.336042	-6.19913	5.67764e-10	1.17679e-08
IZ012779	1.56859	0.25314	6.19653	5.772e-10	1.19185e-08
IZ010902	-1.63058	0.263147	-6.19645	5.775e-10	1.19185e-08
IZ006909	2.13888	0.345217	6.19575	5.80082e-10	1.19548e-08
IZ010582	2.59987	0.419707	6.19449	5.84739e-10	1.20324e-08
IZ012109	1.91285	0.308944	6.19156	5.95721e-10	1.22249e-08
IZ013918	2.21548	0.357976	6.18892	6.05777e-10	1.24114e-08
IZ003863	1.78679	0.288717	6.18873	6.06523e-10	1.24114e-08
IZ012006	1.9697	0.31833	6.18759	6.10905e-10	1.24835e-08
IZ011441	-3.463	0.561502	-6.16738	6.94287e-10	1.40683e-08
IZ004616	2.39652	0.388825	6.16348	7.11636e-10	1.43997e-08
IZ014411	-2.2664	0.36814	-6.15635	7.44383e-10	1.50204e-08
IZ002380	1.56988	0.255064	6.15482	7.5162e-10	1.51453e-08
IZ004586	1.98232	0.32214	6.15359	7.57481e-10	1.52422e-08
IZ006083	2.44665	0.39791	6.14874	7.81002e-10	1.5672e-08
IZ011113	1.73214	0.281794	6.14683	7.90468e-10	1.584e-08
IZ005717	1.72047	0.279919	6.1463	7.93097e-10	1.58488e-08
IZ014689	-1.65315	0.269489	-6.13437	8.54974e-10	1.69683e-08
IZ006592	1.78228	0.290857	6.12769	8.91623e-10	1.76473e-08
IZ007850	1.51415	0.24719	6.12545	9.04301e-10	1.78738e-08
IZ003507	2.62843	0.429256	6.12322	9.17055e-10	1.81012e-08
IZ005885	1.58979	0.259813	6.11899	9.41698e-10	1.85371e-08
IZ012179	-1.58209	0.258889	-6.11107	9.89652e-10	1.94547e-08
IZ001279	1.8343	0.300517	6.10379	1.03579e-09	2.03341e-08
IZ004995	-2.36213	0.387469	-6.0963	1.08551e-09	2.12814e-08
IZ000190	2.12088	0.348042	6.09376	1.10291e-09	2.1564e-08
IZ013637	2.15191	0.353148	6.09353	1.1045e-09	2.15661e-08
IZ003313	1.55935	0.256133	6.08804	1.14302e-09	2.22283e-08
IZ004626	1.6423	0.269823	6.0866	1.15337e-09	2.23995e-08
IZ002472	3.00663	0.494068	6.08546	1.16161e-09	2.25293e-08
IZ009655	1.55906	0.256223	6.08478	1.16653e-09	2.25945e-08
IZ000789	1.78978	0.294309	6.08131	1.19206e-09	2.30582e-08
IZ006000	1.85357	0.305008	6.07712	1.22361e-09	2.36368e-08
IZ003836	2.00227	0.329524	6.07625	1.23027e-09	2.37338e-08
IZ000029	1.66699	0.274413	6.07475	1.24179e-09	2.39242e-08
IZ011428	1.92865	0.317587	6.07281	1.25691e-09	2.41835e-08
IZ002665	2.24454	0.369695	6.07131	1.2687e-09	2.43779e-08
IZ009961	1.58795	0.26191	6.06296	1.33641e-09	2.56448e-08
IZ000726	-1.66791	0.275531	-6.05344	1.41788e-09	2.71364e-08
IZ009903	1.52859	0.252573	6.0521	1.42971e-09	2.73267e-08
IZ012333	2.26617	0.37463	6.04907	1.45683e-09	2.77717e-08
IZ005987	1.60343	0.265103	6.04835	1.46339e-09	2.78601e-08
IZ010659	1.98516	0.328568	6.04185	1.52353e-09	2.8929e-08
IZ004241	2.12858	0.352453	6.03933	1.54751e-09	2.9346e-08
IZ003813	-1.90415	0.315351	-6.03817	1.55871e-09	2.95196e-08
IZ009589	-1.78041	0.294938	-6.03654	1.57456e-09	2.97809e-08
IZ012613	1.54316	0.25582	6.03222	1.6172e-09	3.04681e-08
IZ005798	2.37376	0.393616	6.03065	1.63302e-09	3.07263e-08
IZ005547	1.79659	0.298093	6.02695	1.67085e-09	3.13625e-08
IZ011214	2.99938	0.497782	6.0255	1.68591e-09	3.15982e-08
IZ004521	1.78046	0.295657	6.02205	1.7222e-09	3.22367e-08
IZ010716	1.71823	0.285874	6.01043	1.85031e-09	3.459e-08
IZ011908	2.05813	0.342471	6.00967	1.85903e-09	3.47083e-08
IZ014364	1.73025	0.288059	6.00659	1.8947e-09	3.53286e-08
IZ009114	-1.77055	0.295051	-6.00085	1.96289e-09	3.65136e-08
IZ004710	2.48861	0.414712	6.00082	1.96328e-09	3.65136e-08
IZ002584	2.50079	0.417098	5.9957	2.02611e-09	3.75856e-08
IZ005433	1.74256	0.290701	5.99433	2.0432e-09	3.78541e-08
IZ005685	-4.06285	0.678128	-5.99128	2.082e-09	3.85237e-08
IZ006848	1.9657	0.328493	5.984	2.17721e-09	4.01826e-08
IZ011051	1.64824	0.275453	5.98373	2.18079e-09	4.01976e-08
IZ004062	2.16248	0.361532	5.98143	2.21181e-09	4.06659e-08
IZ007696	1.75344	0.293358	5.97714	2.27094e-09	4.17001e-08
IZ005359	2.2025	0.368533	5.97639	2.28139e-09	4.18389e-08
IZ005214	1.58175	0.264807	5.97322	2.3261e-09	4.25512e-08
IZ011510	2.42712	0.407062	5.96253	2.48366e-09	4.5205e-08
IZ003254	1.66991	0.280241	5.95885	2.54025e-09	4.61772e-08
IZ005873	2.0578	0.345368	5.95827	2.54924e-09	4.62824e-08
IZ012248	2.69434	0.452739	5.9512	2.66191e-09	4.82675e-08
IZ002202	2.09666	0.352759	5.9436	2.78838e-09	5.03716e-08
IZ000215	1.95001	0.328178	5.94192	2.81696e-09	5.08246e-08
IZ005400	-2.13291	0.359477	-5.93337	2.96781e-09	5.34133e-08
IZ002281	1.58402	0.267269	5.92671	3.09067e-09	5.55553e-08
IZ007916	-1.52801	0.258111	-5.91996	3.22021e-09	5.77406e-08
IZ010948	1.92592	0.325599	5.91502	3.31836e-09	5.93535e-08
IZ003739	1.55836	0.263479	5.91456	3.32765e-09	5.94464e-08
IZ009666	2.24632	0.380087	5.91001	3.42091e-09	6.10371e-08
IZ007601	1.95245	0.331073	5.89734	3.69405e-09	6.57486e-08
IZ007235	-1.67708	0.284533	-5.89417	3.76575e-09	6.69426e-08
IZ005722	2.13941	0.363092	5.89218	3.81125e-09	6.76683e-08
IZ010807	-1.62039	0.275314	-5.88559	3.96629e-09	7.02489e-08
IZ006561	1.69697	0.288649	5.87902	4.127e-09	7.30061e-08
IZ013614	2.41861	0.41182	5.87298	4.28017e-09	7.55312e-08
IZ000727	1.52025	0.258879	5.87245	4.29403e-09	7.56836e-08
IZ000501	2.23777	0.38129	5.86895	4.38553e-09	7.72024e-08
IZ008676	-1.68792	0.287727	-5.8664	4.45361e-09	7.83042e-08
IZ011950	2.16879	0.36971	5.8662	4.45893e-09	7.83042e-08
IZ001754	2.53554	0.43235	5.86455	4.50358e-09	7.89927e-08
IZ010119	2.06343	0.352085	5.8606	4.61195e-09	8.07955e-08
IZ003978	1.97643	0.337263	5.86019	4.62325e-09	8.08957e-08
IZ012488	1.50365	0.256618	5.8595	4.64258e-09	8.11359e-08
IZ014460	-1.77751	0.303631	-5.85419	4.79353e-09	8.35724e-08
IZ012846	1.51252	0.258485	5.85148	4.87217e-09	8.48414e-08
IZ009318	2.34163	0.400379	5.84852	4.95969e-09	8.62617e-08
IZ000487	1.5548	0.26613	5.84227	5.14953e-09	8.9456e-08
IZ012299	2.71061	0.464807	5.83169	5.48699e-09	9.49768e-08
IZ005692	-1.6691	0.286357	-5.82873	5.58492e-09	9.63267e-08
IZ006256	1.99712	0.342699	5.82762	5.62226e-09	9.68552e-08
IZ000396	1.79115	0.307598	5.82302	5.77922e-09	9.92112e-08
IZ004866	2.09922	0.36051	5.82291	5.7831e-09	9.92112e-08
IZ004471	1.95348	0.335538	5.82192	5.81748e-09	9.96261e-08
IZ012999	-1.76935	0.304485	-5.81097	6.21106e-09	1.06241e-07
IZ008489	2.14824	0.369818	5.80891	6.28809e-09	1.07431e-07
IZ003574	1.57008	0.270413	5.80622	6.3898e-09	1.09041e-07
IZ014085	1.62505	0.280052	5.8027	6.52556e-09	1.11226e-07
IZ000319	1.75235	0.30237	5.79536	6.81728e-09	1.15818e-07
IZ010361	-2.12612	0.367156	-5.79079	7.00545e-09	1.18569e-07
IZ002161	1.69551	0.292828	5.79014	7.03288e-09	1.18894e-07
IZ000961	-1.8174	0.314356	-5.78135	7.41029e-09	1.24983e-07
IZ014208	2.09599	0.362602	5.78042	7.45162e-09	1.25534e-07
IZ014812	2.36079	0.408523	5.77884	7.52173e-09	1.26421e-07
IZ012085	1.97358	0.341546	5.77837	7.54288e-09	1.26629e-07
IZ007963	2.07548	0.359511	5.77305	7.78497e-09	1.30392e-07
IZ012379	2.74364	0.475387	5.77139	7.86219e-09	1.31533e-07
IZ003510	2.08786	0.362136	5.76542	8.14569e-09	1.36118e-07
IZ002286	-1.51942	0.263571	-5.76474	8.17853e-09	1.3651e-07
IZ003623	1.82505	0.316667	5.7633	8.24844e-09	1.37202e-07
IZ003971	2.13414	0.370487	5.76037	8.39304e-09	1.39288e-07
IZ008650	1.51828	0.263675	5.75813	8.50523e-09	1.40988e-07
IZ005661	1.69437	0.294275	5.75779	8.52199e-09	1.41105e-07
IZ011476	1.65078	0.286753	5.7568	8.57221e-09	1.41774e-07
IZ006096	1.60007	0.278476	5.7458	9.14901e-09	1.50455e-07
IZ004581	-1.98386	0.345595	-5.74042	9.44395e-09	1.55129e-07
IZ000855	2.63436	0.459252	5.7362	9.68228e-09	1.5867e-07
IZ013136	-2.35537	0.410645	-5.73578	9.70625e-09	1.58718e-07
IZ012669	2.96379	0.517109	5.73147	9.95667e-09	1.62446e-07
IZ009130	1.63597	0.285464	5.73093	9.98799e-09	1.62774e-07
IZ000161	1.54508	0.2697	5.72889	1.01089e-08	1.64375e-07
IZ001980	1.61389	0.281995	5.72312	1.04582e-08	1.69674e-07
IZ000506	2.20955	0.386192	5.72139	1.05655e-08	1.71223e-07
IZ011083	1.76011	0.307876	5.71695	1.08451e-08	1.75558e-07
IZ008998	-1.91985	0.335876	-5.71596	1.09087e-08	1.76238e-07
IZ010708	-1.69789	0.297046	-5.71592	1.09115e-08	1.76238e-07
IZ005546	1.60561	0.280951	5.71492	1.09753e-08	1.77071e-07
IZ009065	1.76244	0.308734	5.7086	1.13912e-08	1.82907e-07
IZ007114	2.00349	0.350968	5.70845	1.14006e-08	1.82907e-07
IZ004617	2.21494	0.388023	5.70827	1.14128e-08	1.82907e-07
IZ013387	1.6961	0.297482	5.70153	1.18739e-08	1.89668e-07
IZ011938	1.74915	0.306808	5.70114	1.19012e-08	1.89698e-07
IZ011261	1.71219	0.300336	5.70094	1.1915e-08	1.89698e-07
IZ010967	1.93639	0.339701	5.70029	1.19607e-08	1.90216e-07
IZ007080	2.00206	0.351425	5.69699	1.21944e-08	1.93507e-07
IZ007930	1.69179	0.296999	5.6963	1.22433e-08	1.9407e-07
IZ004785	-1.98423	0.348635	-5.69142	1.25988e-08	1.99488e-07
IZ013910	-1.83212	0.322097	-5.68809	1.28466e-08	2.03189e-07
IZ008365	-1.75176	0.307988	-5.68777	1.2871e-08	2.03353e-07
IZ004766	2.14389	0.377365	5.68119	1.33759e-08	2.1087e-07
IZ005335	2.52465	0.444668	5.67761	1.36587e-08	2.15094e-07
IZ009928	2.07012	0.364754	5.67539	1.38374e-08	2.17672e-07
IZ000144	1.8791	0.331371	5.67069	1.42225e-08	2.23245e-07
IZ009721	-1.83817	0.324658	-5.66187	1.49732e-08	2.34521e-07
IZ013450	1.7421	0.30775	5.66076	1.50703e-08	2.35787e-07
IZ005857	-1.68022	0.296862	-5.65993	1.51437e-08	2.36169e-07
IZ010496	2.02364	0.357905	5.65412	1.56646e-08	2.43508e-07
IZ007037	-3.14377	0.556571	-5.64846	1.61888e-08	2.50978e-07
IZ010408	1.99014	0.352414	5.64715	1.63126e-08	2.52227e-07
IZ001329	2.1463	0.380583	5.6395	1.70546e-08	2.63418e-07
IZ004283	-1.90053	0.337604	-5.62947	1.80765e-08	2.78312e-07
IZ001687	2.5737	0.457269	5.62843	1.81858e-08	2.79698e-07
IZ012370	1.63659	0.290866	5.62662	1.83775e-08	2.82347e-07
IZ012294	-1.55819	0.277047	-5.62429	1.86271e-08	2.85577e-07
IZ009154	2.79422	0.496842	5.62396	1.86633e-08	2.85829e-07
IZ004150	1.91151	0.340032	5.62157	1.8923e-08	2.89194e-07
IZ008629	2.45496	0.437472	5.61171	2.00341e-08	3.04568e-07
IZ012328	2.20449	0.393271	5.60553	2.07618e-08	3.14641e-07
IZ012041	-2.33255	0.416942	-5.59443	2.2135e-08	3.34752e-07
IZ004397	1.85693	0.331977	5.59356	2.22465e-08	3.36086e-07
IZ012648	1.82328	0.326031	5.59237	2.23995e-08	3.38046e-07
IZ004413	2.44705	0.437607	5.5919	2.24604e-08	3.38612e-07
IZ002414	-1.70786	0.305478	-5.59078	2.26048e-08	3.40434e-07
IZ008880	2.14947	0.384544	5.58965	2.27526e-08	3.4195e-07
IZ013923	2.34255	0.419118	5.58923	2.2808e-08	3.42427e-07
IZ002269	1.75217	0.313688	5.58571	2.32745e-08	3.48348e-07
IZ001328	2.09628	0.375325	5.58525	2.33365e-08	3.48916e-07
IZ012689	1.80725	0.324057	5.57696	2.44757e-08	3.65571e-07
IZ013347	2.35039	0.421515	5.57606	2.46025e-08	3.67087e-07
IZ013611	1.8733	0.336268	5.57087	2.5347e-08	3.77807e-07
IZ006082	2.62644	0.471601	5.56919	2.55923e-08	3.8107e-07
IZ011236	1.75191	0.314771	5.56565	2.61172e-08	3.88487e-07
IZ009813	-1.58706	0.28534	-5.56199	2.6671e-08	3.95911e-07
IZ010670	1.67604	0.301398	5.56088	2.68411e-08	3.98029e-07
IZ009015	1.73788	0.312767	5.55647	2.75289e-08	4.07395e-07
IZ014036	1.84343	0.331951	5.55332	2.80302e-08	4.13967e-07
IZ007975	2.05818	0.37073	5.5517	2.82903e-08	4.17382e-07
IZ002836	1.53199	0.276153	5.5476	2.89609e-08	4.26842e-07
IZ014681	1.93543	0.349195	5.54255	2.98096e-08	4.38458e-07
IZ012120	1.90842	0.344363	5.54188	2.9925e-08	4.39709e-07
IZ009191	1.66147	0.299935	5.53944	3.03441e-08	4.45416e-07
IZ009539	1.81688	0.328095	5.53766	3.06545e-08	4.49061e-07
IZ005165	1.75419	0.317236	5.52961	3.20949e-08	4.69214e-07
IZ005290	2.07693	0.375826	5.52632	3.27016e-08	4.7712e-07
IZ012674	2.14581	0.388706	5.52038	3.3826e-08	4.91545e-07
IZ006325	1.7603	0.319371	5.51179	3.55197e-08	5.13582e-07
IZ007782	1.77474	0.322838	5.49731	3.85629e-08	5.53105e-07
IZ014612	1.60032	0.291118	5.49715	3.85967e-08	5.53105e-07
IZ010207	1.67425	0.304703	5.49468	3.91418e-08	5.60362e-07
IZ009971	4.618	0.84066	5.4933	3.94486e-08	5.64196e-07
IZ013168	1.63878	0.298614	5.48796	4.06603e-08	5.8038e-07
IZ002769	2.10974	0.384585	5.48576	4.11704e-08	5.85959e-07
IZ011460	-1.50068	0.273569	-5.48557	4.12129e-08	5.85959e-07
IZ005329	2.48348	0.452766	5.48513	4.13167e-08	5.86284e-07
IZ000397	1.81872	0.331597	5.48474	4.14072e-08	5.86993e-07
IZ013324	1.69215	0.308661	5.48223	4.20001e-08	5.93458e-07
IZ001452	2.23457	0.407612	5.48212	4.20271e-08	5.93458e-07
IZ001034	1.61236	0.294151	5.4814	4.21984e-08	5.95298e-07
IZ002698	1.78558	0.325956	5.47799	4.30177e-08	6.05037e-07
IZ011961	1.8404	0.336102	5.47573	4.3572e-08	6.11104e-07
IZ001150	-2.13147	0.389465	-5.47281	4.42963e-08	6.20062e-07
IZ002433	1.82532	0.333873	5.4671	4.57451e-08	6.39725e-07
IZ004225	1.93283	0.353744	5.46394	4.65672e-08	6.49966e-07
IZ014075	1.56522	0.286933	5.45499	4.89758e-08	6.8227e-07
IZ007985	1.53954	0.282245	5.45462	4.90766e-08	6.83018e-07
IZ000051	2.33229	0.427682	5.45334	4.94329e-08	6.86658e-07
IZ013240	2.55424	0.468596	5.45085	5.01301e-08	6.95676e-07
IZ000459	2.08148	0.381876	5.45066	5.01834e-08	6.95748e-07
IZ009440	-2.30188	0.422388	-5.44967	5.04628e-08	6.98368e-07
IZ008987	1.97892	0.363262	5.44763	5.1046e-08	7.05682e-07
IZ003330	1.67286	0.30711	5.44711	5.11954e-08	7.06071e-07
IZ011646	1.75722	0.322609	5.4469	5.12557e-08	7.06071e-07
IZ000121	2.77997	0.51038	5.44685	5.12691e-08	7.06071e-07
IZ001340	1.70941	0.313868	5.44629	5.1432e-08	7.07642e-07
IZ010937	-1.5133	0.277906	-5.44536	5.16998e-08	7.10652e-07
IZ014438	2.13482	0.392272	5.44219	5.26299e-08	7.21382e-07
IZ000690	1.84955	0.339873	5.44188	5.27212e-08	7.21951e-07
IZ003568	-1.50536	0.276685	-5.44071	5.30697e-08	7.26038e-07
IZ000044	1.90238	0.350709	5.42438	5.8156e-08	7.92546e-07
IZ014779	-1.65064	0.304576	-5.41948	5.97725e-08	8.12367e-07
IZ006341	1.63179	0.301116	5.41915	5.98834e-08	8.13112e-07
IZ008237	-1.67786	0.309671	-5.41818	6.02073e-08	8.16745e-07
IZ012665	1.60982	0.297233	5.41602	6.094e-08	8.25139e-07
IZ012311	2.35247	0.434501	5.41418	6.15694e-08	8.30741e-07
IZ007982	1.79324	0.331214	5.41414	6.15831e-08	8.30741e-07
IZ008471	-2.31839	0.428474	-5.4108	6.27436e-08	8.45609e-07
IZ011818	-2.07483	0.383499	-5.41026	6.2932e-08	8.47175e-07
IZ013653	4.86546	0.899603	5.40845	6.35726e-08	8.54397e-07
IZ003298	2.54305	0.470231	5.40809	6.37015e-08	8.55335e-07
IZ010996	1.71254	0.31764	5.39145	6.98913e-08	9.33787e-07
IZ005473	1.56682	0.291114	5.38215	7.36029e-08	9.80109e-07
IZ010715	1.84621	0.343102	5.38094	7.40982e-08	9.85799e-07
IZ002803	1.54957	0.288031	5.37987	7.45405e-08	9.90222e-07
IZ012995	-1.55946	0.289872	-5.3798	7.45674e-08	9.90222e-07
IZ004348	1.74216	0.323942	5.37799	7.53238e-08	9.99351e-07
IZ003927	2.05534	0.382402	5.37482	7.66572e-08	1.01518e-06
IZ009436	1.99414	0.371667	5.3654	8.07712e-08	1.06869e-06
IZ014892	2.10709	0.392838	5.36376	8.15051e-08	1.07646e-06
IZ010295	1.71463	0.319669	5.36376	8.1507e-08	1.07646e-06
IZ008542	1.85284	0.345838	5.35755	8.43602e-08	1.1111e-06
IZ005902	1.84914	0.345296	5.35523	8.54477e-08	1.12328e-06
IZ009741	-1.69007	0.315601	-5.35508	8.55179e-08	1.12328e-06
IZ008977	1.95828	0.366174	5.34794	8.89626e-08	1.16641e-06
IZ006518	2.83507	0.530141	5.34777	8.9043e-08	1.16641e-06
IZ012168	-1.98814	0.371874	-5.34627	8.97851e-08	1.17507e-06
IZ009972	1.71555	0.32129	5.33957	9.31687e-08	1.21826e-06
IZ006894	-1.59266	0.298457	-5.3363	9.48637e-08	1.23707e-06
IZ002027	2.21898	0.416654	5.32571	1.00558e-07	1.30545e-06
IZ000760	1.58953	0.298569	5.32381	1.01613e-07	1.31797e-06
IZ005363	2.3403	0.439705	5.32242	1.02393e-07	1.32571e-06
IZ011724	2.07983	0.39153	5.31206	1.08394e-07	1.39965e-06
IZ003013	1.69808	0.319815	5.30958	1.09878e-07	1.41756e-06
IZ004967	2.30355	0.433953	5.3083	1.10653e-07	1.42628e-06
IZ012138	2.02505	0.381785	5.30415	1.13201e-07	1.45395e-06
IZ009639	1.74896	0.330286	5.29529	1.18828e-07	1.52218e-06
IZ005810	1.95982	0.370237	5.29342	1.20053e-07	1.5365e-06
IZ010508	1.79928	0.340696	5.28119	1.28345e-07	1.63685e-06
IZ007039	-2.85117	0.540271	-5.2773	1.31102e-07	1.66907e-06
IZ007349	2.26476	0.429375	5.27455	1.33083e-07	1.68984e-06
IZ000230	1.6954	0.321511	5.27323	1.34043e-07	1.70053e-06
IZ009381	1.67462	0.318077	5.26483	1.40322e-07	1.77708e-06
IZ011331	2.08359	0.396606	5.25356	1.49191e-07	1.88118e-06
IZ009553	1.95299	0.37185	5.25209	1.50384e-07	1.89339e-06
IZ008303	1.54531	0.29423	5.25204	1.50421e-07	1.89339e-06
IZ002232	1.57083	0.299538	5.24419	1.5697e-07	1.96728e-06
IZ012252	1.9478	0.37166	5.24081	1.59871e-07	2.00019e-06
IZ014037	2.23931	0.427421	5.23913	1.61339e-07	2.01681e-06
IZ005638	1.74692	0.333698	5.23502	1.64964e-07	2.05503e-06
IZ006568	1.61957	0.309391	5.23469	1.65259e-07	2.05693e-06
IZ000139	2.16182	0.413088	5.23332	1.66492e-07	2.06872e-06
IZ007883	1.78799	0.341945	5.22887	1.70547e-07	2.10826e-06
IZ009640	1.77843	0.340924	5.21649	1.82348e-07	2.24839e-06
IZ007198	1.55257	0.297855	5.21251	1.863e-07	2.29517e-06
IZ009667	2.00001	0.383758	5.21166	1.87161e-07	2.30381e-06
IZ002303	2.73345	0.524645	5.2101	1.88734e-07	2.32121e-06
IZ013760	1.87656	0.360204	5.20972	1.89127e-07	2.32406e-06
IZ012056	1.66901	0.320682	5.20456	1.94456e-07	2.38348e-06
IZ002049	1.56722	0.301967	5.19004	2.10254e-07	2.5598e-06
IZ008472	-1.88568	0.363805	-5.18322	2.18087e-07	2.64476e-06
IZ012354	1.5003	0.289678	5.17918	2.22861e-07	2.69516e-06
IZ007381	1.65038	0.318957	5.17431	2.28754e-07	2.75946e-06
IZ004516	1.87664	0.362695	5.17416	2.28939e-07	2.75946e-06
IZ012368	-1.70224	0.329197	-5.1709	2.32967e-07	2.80334e-06
IZ005676	2.13649	0.413485	5.16705	2.37822e-07	2.85939e-06
IZ005343	1.87979	0.36407	5.16327	2.4267e-07	2.90563e-06
IZ001136	2.09437	0.405753	5.16169	2.44725e-07	2.92781e-06
IZ011744	-1.58616	0.307775	-5.15365	2.5546e-07	3.04618e-06
IZ012121	2.22489	0.431879	5.15166	2.58188e-07	3.07617e-06
IZ008053	2.22017	0.43114	5.14952	2.6115e-07	3.10635e-06
IZ012656	1.80352	0.350294	5.14861	2.62428e-07	3.11644e-06
IZ013862	1.69699	0.329655	5.14779	2.63572e-07	3.12746e-06
IZ008833	1.53417	0.298039	5.14754	2.63922e-07	3.12906e-06
IZ014039	2.77555	0.539736	5.14242	2.71229e-07	3.20781e-06
IZ009977	1.70823	0.332348	5.13988	2.74915e-07	3.24876e-06
IZ002798	1.70173	0.331304	5.13648	2.79932e-07	3.29728e-06
IZ005768	-1.85971	0.363356	-5.11815	3.08554e-07	3.6197e-06
IZ002619	1.89505	0.37067	5.1125	3.17915e-07	3.72649e-06
IZ014189	1.68506	0.330185	5.10338	3.33641e-07	3.89508e-06
IZ012092	1.759	0.344793	5.10162	3.36756e-07	3.92828e-06
IZ005340	1.73434	0.340239	5.09742	3.44312e-07	4.00353e-06
IZ014038	2.2179	0.435312	5.09496	3.4881e-07	4.04706e-06
IZ011409	1.56381	0.307033	5.09329	3.51896e-07	4.07536e-06
IZ005569	-1.5881	0.312088	-5.08861	3.60695e-07	4.17059e-06
IZ007055	1.80901	0.355572	5.0876	3.62619e-07	4.18836e-06
IZ003880	1.60878	0.316222	5.0875	3.6281e-07	4.18836e-06
IZ003497	2.0972	0.412438	5.08488	3.67851e-07	4.24317e-06
IZ004561	2.048	0.403615	5.07413	3.8928e-07	4.47965e-06
IZ005545	1.5462	0.304941	5.0705	3.96772e-07	4.55863e-06
IZ008686	2.18783	0.431773	5.06709	4.03952e-07	4.63744e-06
IZ014733	1.65202	0.326315	5.06264	4.13496e-07	4.74101e-06
IZ006967	-1.70921	0.337618	-5.06258	4.13628e-07	4.74101e-06
IZ002994	-1.54502	0.305567	-5.05625	4.27579e-07	4.88546e-06
IZ014641	1.90407	0.376613	5.05577	4.28664e-07	4.89015e-06
IZ012273	2.44515	0.484066	5.05127	4.38881e-07	4.99098e-06
IZ006674	1.82086	0.360631	5.04909	4.4393e-07	5.04444e-06
IZ014720	1.60494	0.318565	5.03803	4.70343e-07	5.32369e-06
IZ012215	2.15358	0.427616	5.03626	4.74725e-07	5.36491e-06
IZ011423	1.6566	0.329199	5.03221	4.84848e-07	5.46652e-06
IZ002431	1.53042	0.3042	5.03098	4.87973e-07	5.49747e-06
IZ013697	1.59546	0.317347	5.02748	4.9698e-07	5.59459e-06
IZ010826	1.69523	0.337438	5.02383	5.06516e-07	5.68868e-06
IZ003260	1.84674	0.367792	5.02115	5.13633e-07	5.76415e-06
IZ006514	2.33136	0.464951	5.01421	5.32516e-07	5.95301e-06
IZ010392	2.15419	0.429977	5.01002	5.44254e-07	6.07954e-06
IZ004482	1.85244	0.370268	5.00297	5.64548e-07	6.29651e-06
IZ011282	1.67152	0.334197	5.0016	5.6857e-07	6.3365e-06
IZ005212	-2.04341	0.408604	-5.00095	5.70471e-07	6.35279e-06
IZ000980	1.75355	0.350912	4.99712	5.81919e-07	6.47033e-06
IZ009007	-1.781	0.356969	-4.98924	6.06176e-07	6.72972e-06
IZ005912	1.70413	0.341602	4.98863	6.0809e-07	6.74579e-06
IZ006547	2.06514	0.415493	4.97033	6.68403e-07	7.35294e-06
IZ007036	-2.58451	0.520128	-4.96899	6.73012e-07	7.39802e-06
IZ012902	-1.88372	0.379197	-4.96765	6.77702e-07	7.44393e-06
IZ009201	1.79955	0.362588	4.96307	6.93862e-07	7.5984e-06
IZ007266	1.7777	0.358262	4.96201	6.97671e-07	7.62857e-06
IZ001777	1.64393	0.331323	4.9617	6.98797e-07	7.63146e-06
IZ006420	-1.55265	0.313223	-4.95701	7.1587e-07	7.79814e-06
IZ001920	1.60382	0.323773	4.95353	7.28798e-07	7.9211e-06
IZ005880	1.50977	0.305229	4.94635	7.56164e-07	8.19394e-06
IZ000533	1.52305	0.307951	4.94577	7.58445e-07	8.20952e-06
IZ004587	1.68605	0.341099	4.943	7.69297e-07	8.31759e-06
IZ002844	-1.75367	0.354989	-4.94006	7.80979e-07	8.42504e-06
IZ009333	-1.58553	0.32117	-4.93673	7.94442e-07	8.55753e-06
IZ001238	-1.65054	0.3346	-4.93287	8.1032e-07	8.70268e-06
IZ009491	1.87477	0.380233	4.93057	8.19886e-07	8.79889e-06
IZ006532	2.05498	0.417558	4.92142	8.59166e-07	9.17965e-06
IZ004295	-2.76222	0.562417	-4.91134	9.04562e-07	9.61503e-06
IZ001461	1.59364	0.324982	4.90377	9.40149e-07	9.95678e-06
IZ001075	-1.69518	0.34571	-4.90348	9.41556e-07	9.9644e-06
IZ013607	1.86621	0.381001	4.89819	9.67239e-07	1.01915e-05
IZ002426	1.91368	0.391461	4.88855	1.01579e-06	1.06489e-05
IZ007405	1.64306	0.336171	4.88758	1.02084e-06	1.06864e-05
IZ014887	1.51856	0.310766	4.88652	1.02635e-06	1.07363e-05
IZ008942	1.86223	0.381124	4.88614	1.02831e-06	1.0749e-05
IZ003561	2.57492	0.527089	4.88517	1.03339e-06	1.07943e-05
IZ009892	1.53446	0.314183	4.88397	1.03969e-06	1.08523e-05
IZ000892	2.34833	0.481381	4.87832	1.06994e-06	1.1128e-05
IZ011479	2.05196	0.420983	4.87421	1.09247e-06	1.13511e-05
IZ005858	-1.61295	0.330921	-4.87412	1.09295e-06	1.13511e-05
IZ009861	1.97601	0.405443	4.8737	1.09526e-06	1.13669e-05
IZ000691	1.63074	0.334904	4.86928	1.12008e-06	1.15912e-05
IZ005432	2.13691	0.440275	4.85358	1.2125e-06	1.2441e-05
IZ005988	-2.10548	0.434111	-4.8501	1.23399e-06	1.26346e-05
IZ007835	1.70387	0.35133	4.84978	1.23602e-06	1.26465e-05
IZ002152	1.61657	0.333466	4.84779	1.24845e-06	1.27569e-05
IZ011907	1.83341	0.378391	4.84528	1.26435e-06	1.28817e-05
IZ000594	1.92913	0.398484	4.84118	1.29069e-06	1.31409e-05
IZ007400	1.6359	0.337985	4.84016	1.29734e-06	1.31994e-05
IZ000609	1.73035	0.357905	4.83466	1.33373e-06	1.3541e-05
IZ002434	2.28903	0.473513	4.83414	1.3372e-06	1.35667e-05
IZ012692	-1.7838	0.36914	-4.8323	1.34963e-06	1.36833e-05
IZ013538	1.56136	0.323227	4.83053	1.36172e-06	1.37673e-05
IZ000872	1.76469	0.365473	4.82851	1.37556e-06	1.38879e-05
IZ002107	1.76844	0.366378	4.82681	1.38738e-06	1.3978e-05
IZ007084	1.71169	0.354776	4.8247	1.40217e-06	1.41074e-05
IZ008476	-1.64292	0.341726	-4.8077	1.52678e-06	1.52237e-05
IZ001286	1.60346	0.333638	4.80599	1.53985e-06	1.53223e-05
IZ011695	-1.56176	0.325499	-4.79804	1.60224e-06	1.58995e-05
IZ003551	1.74856	0.365105	4.78922	1.67433e-06	1.65922e-05
IZ006553	1.921	0.401948	4.77923	1.75969e-06	1.74261e-05
IZ011414	1.64214	0.34362	4.77893	1.76228e-06	1.74399e-05
IZ006051	1.79907	0.376546	4.77783	1.772e-06	1.7524e-05
IZ007040	-2.55134	0.534151	-4.77643	1.78435e-06	1.76221e-05
IZ007783	-1.67318	0.350776	-4.76995	1.84272e-06	1.81738e-05
IZ011179	1.65604	0.347337	4.76781	1.86237e-06	1.83426e-05
IZ001633	1.56936	0.329233	4.76671	1.87259e-06	1.84183e-05
IZ013189	1.56652	0.329047	4.76077	1.92858e-06	1.89176e-05
IZ012961	1.83579	0.385636	4.76044	1.93173e-06	1.89357e-05
IZ004789	1.9833	0.417335	4.75229	2.01125e-06	1.96354e-05
IZ010669	1.63794	0.344739	4.75126	2.02157e-06	1.97096e-05
IZ004610	1.68495	0.354939	4.74714	2.06309e-06	2.00739e-05
IZ004110	1.96326	0.413944	4.74283	2.10756e-06	2.04791e-05
IZ012626	1.76456	0.373441	4.72512	2.29974e-06	2.23016e-05
IZ011197	1.64848	0.348991	4.72356	2.31755e-06	2.24593e-05
IZ012506	1.64609	0.348505	4.72329	2.32064e-06	2.24742e-05
IZ000987	2.0393	0.432038	4.7202	2.35617e-06	2.27727e-05
IZ002821	-1.90319	0.403258	-4.71954	2.36374e-06	2.28306e-05
IZ009751	1.83519	0.390091	4.70452	2.54459e-06	2.44592e-05
IZ005625	-1.99314	0.42387	-4.70226	2.57301e-06	2.46715e-05
IZ007759	1.73429	0.368821	4.70225	2.57307e-06	2.46715e-05
IZ010734	1.69719	0.361042	4.70079	2.59153e-06	2.48321e-05
IZ004827	1.51608	0.32283	4.69623	2.65005e-06	2.53593e-05
IZ004324	1.87172	0.39906	4.69032	2.72785e-06	2.6035e-05
IZ005264	2.32924	0.497548	4.68145	2.84856e-06	2.70622e-05
IZ007606	-1.62423	0.347074	-4.67979	2.87164e-06	2.72537e-05
IZ014477	1.74512	0.373097	4.6774	2.90539e-06	2.7548e-05
IZ003475	1.72064	0.367964	4.67611	2.92368e-06	2.76851e-05
IZ005797	2.17585	0.465838	4.67083	2.99992e-06	2.83515e-05
IZ007987	1.61132	0.345097	4.66918	3.02402e-06	2.8542e-05
IZ012915	1.82996	0.392003	4.66824	3.03789e-06	2.86379e-05
IZ013178	1.89835	0.406653	4.66822	3.03813e-06	2.86379e-05
IZ001101	2.14614	0.460081	4.6647	3.09063e-06	2.9076e-05
IZ005241	2.15033	0.461199	4.66248	3.12426e-06	2.93352e-05
IZ000093	1.6082	0.344979	4.66173	3.13567e-06	2.94043e-05
IZ008375	3.47347	0.74523	4.66094	3.14773e-06	2.94983e-05
IZ011379	2.27579	0.488678	4.65704	3.2079e-06	2.99406e-05
IZ014896	2.41594	0.518948	4.65545	3.23271e-06	3.01089e-05
IZ004734	1.77812	0.382025	4.65447	3.24816e-06	3.02244e-05
IZ002292	2.54627	0.547108	4.65406	3.25463e-06	3.02652e-05
IZ002865	1.58988	0.342243	4.64546	3.39322e-06	3.14362e-05
IZ011976	-1.5616	0.336158	-4.64544	3.39358e-06	3.14362e-05
IZ004625	1.65488	0.356423	4.64302	3.43347e-06	3.17854e-05
IZ014268	1.66711	0.359122	4.64218	3.44746e-06	3.18945e-05
IZ014248	1.74424	0.376123	4.63742	3.52783e-06	3.25965e-05
IZ009237	2.43225	0.526447	4.62012	3.83527e-06	3.52572e-05
IZ008345	1.62553	0.351904	4.61923	3.85161e-06	3.53626e-05
IZ002749	-1.59687	0.346412	-4.60975	4.03155e-06	3.68977e-05
IZ003831	1.90382	0.41339	4.60538	4.1172e-06	3.7634e-05
IZ003377	-1.71792	0.373481	-4.59975	4.2299e-06	3.85669e-05
IZ014665	-1.54993	0.336969	-4.59962	4.23267e-06	3.85678e-05
IZ008491	1.70685	0.371146	4.59886	4.24806e-06	3.86838e-05
IZ000875	1.87772	0.408932	4.59177	4.39501e-06	3.98965e-05
IZ004839	-1.91694	0.418392	-4.5817	4.61222e-06	4.16855e-05
IZ006675	-1.96148	0.428406	-4.57856	4.68199e-06	4.22633e-05
IZ010416	1.95623	0.427819	4.57256	4.81803e-06	4.34102e-05
IZ005120	1.70549	0.37303	4.572	4.83087e-06	4.34989e-05
IZ005355	-1.65977	0.363118	-4.57089	4.85648e-06	4.36595e-05
IZ002197	-1.62396	0.355288	-4.57084	4.85775e-06	4.36595e-05
IZ009824	2.26943	0.497448	4.56215	5.06318e-06	4.53931e-05
IZ011201	-1.87532	0.411531	-4.55693	5.19079e-06	4.64224e-05
IZ005776	2.17139	0.476651	4.55551	5.22576e-06	4.66487e-05
IZ006625	1.9753	0.434464	4.54653	5.45385e-06	4.8446e-05
IZ001078	1.76541	0.388626	4.54269	5.55397e-06	4.92448e-05
IZ009995	1.51004	0.332811	4.53722	5.70003e-06	5.02936e-05
IZ007483	1.6274	0.358881	4.53465	5.77e-06	5.0849e-05
IZ000577	1.72587	0.380769	4.53258	5.8268e-06	5.13184e-05
IZ011799	2.29717	0.507106	4.52996	5.89936e-06	5.18628e-05
IZ002624	1.70211	0.375888	4.52823	5.94803e-06	5.2259e-05
IZ000620	1.70997	0.377874	4.52525	6.03228e-06	5.2935e-05
IZ010371	2.25706	0.498966	4.52349	6.08291e-06	5.33147e-05
IZ009106	-1.84547	0.408871	-4.51359	6.37409e-06	5.56312e-05
IZ011357	1.64178	0.363787	4.51303	6.39087e-06	5.57441e-05
IZ014329	-1.95468	0.434009	-4.50378	6.67558e-06	5.79918e-05
IZ001671	-2.22094	0.493519	-4.50022	6.78847e-06	5.88578e-05
IZ011761	1.65464	0.368325	4.49234	7.04454e-06	6.09321e-05
IZ006287	1.86617	0.415796	4.48818	7.18334e-06	6.20586e-05
IZ001160	2.14479	0.47813	4.48578	7.26468e-06	6.26865e-05
IZ000954	-2.35187	0.524967	-4.48004	7.46282e-06	6.4358e-05
IZ000877	-2.50216	0.559455	-4.47249	7.73155e-06	6.65453e-05
IZ006435	1.56112	0.349058	4.47239	7.73484e-06	6.65453e-05
IZ000899	1.83871	0.411355	4.46988	7.82634e-06	6.72526e-05
IZ006855	1.562	0.349672	4.46706	7.93036e-06	6.80658e-05
IZ002432	2.107	0.471699	4.46683	7.93859e-06	6.80961e-05
IZ012893	1.90536	0.428135	4.45036	8.5726e-06	7.32311e-05
IZ004518	2.33206	0.524077	4.44983	8.59379e-06	7.33256e-05
IZ002004	1.57921	0.355074	4.44756	8.6852e-06	7.40619e-05
IZ009993	1.81718	0.409094	4.44196	8.91422e-06	7.59138e-05
IZ012123	-1.87248	0.422354	-4.43345	9.27364e-06	7.8571e-05
IZ003012	1.5343	0.346167	4.43226	9.32519e-06	7.88695e-05
IZ010048	-1.62374	0.366623	-4.42891	9.47099e-06	7.99625e-05
IZ002795	1.70306	0.384688	4.42711	9.55047e-06	8.05866e-05
IZ005716	1.51774	0.342861	4.42668	9.56945e-06	8.06605e-05
IZ009740	-1.86683	0.422317	-4.42045	9.84941e-06	8.28402e-05
IZ013617	-1.66434	0.376712	-4.41808	9.95825e-06	8.36863e-05
IZ001082	3.85968	0.873724	4.4175	9.98493e-06	8.38619e-05
IZ005882	1.59958	0.362492	4.41274	1.02073e-05	8.54816e-05
IZ007924	1.64168	0.372571	4.40637	1.05119e-05	8.77787e-05
IZ003021	1.71637	0.390024	4.40066	1.07921e-05	9.00152e-05
IZ008391	1.68431	0.382774	4.40026	1.08122e-05	9.01307e-05
IZ000101	1.50562	0.342249	4.39919	1.08657e-05	9.04961e-05
IZ004420	1.6743	0.381603	4.38755	1.14635e-05	9.52312e-05
IZ012474	2.10103	0.479901	4.37804	1.1975e-05	9.92526e-05
IZ004982	-1.54494	0.353437	-4.37118	1.23577e-05	0.000102016
IZ001048	-1.9808	0.453191	-4.37078	1.23803e-05	0.000102145
IZ003980	1.94399	0.445792	4.36075	1.29616e-05	0.000106274
IZ012956	1.96513	0.450782	4.35938	1.30434e-05	0.000106824
IZ005175	-2.05779	0.472526	-4.35486	1.33153e-05	0.000108621
IZ000102	1.55273	0.357148	4.3476	1.37638e-05	0.000112028
IZ012586	2.08763	0.480431	4.34533	1.39068e-05	0.000113002
IZ008945	1.62442	0.375111	4.3305	1.4877e-05	0.00011981
IZ000907	-1.77535	0.409978	-4.33036	1.48869e-05	0.000119823
IZ006517	1.56997	0.363601	4.31783	1.57569e-05	0.000126195
IZ010963	1.50612	0.349296	4.31187	1.61877e-05	0.000129288
IZ005904	1.92985	0.447727	4.31033	1.63015e-05	0.000130124
IZ011392	1.62392	0.37699	4.3076	1.65037e-05	0.000131666
IZ006959	1.54982	0.360167	4.30308	1.68443e-05	0.000133953
IZ006780	-1.81241	0.421886	-4.29598	1.73922e-05	0.000137693
IZ006582	2.01124	0.468373	4.2941	1.75404e-05	0.000138715
IZ002974	-1.52649	0.355877	-4.28939	1.79166e-05	0.000141512
IZ011915	1.59753	0.372688	4.28649	1.81517e-05	0.000143158
IZ007009	1.99442	0.46618	4.27821	1.88402e-05	0.000148266
IZ010822	2.22331	0.519884	4.27655	1.89816e-05	0.000149181
IZ002664	1.8227	0.426373	4.27489	1.91232e-05	0.000149922
IZ011225	1.53747	0.35979	4.27324	1.92654e-05	0.000150956
IZ004885	1.93269	0.453963	4.25738	2.06837e-05	0.000161458
IZ006798	-1.66315	0.390723	-4.2566	2.07561e-05	0.000161849
IZ006221	1.60052	0.376297	4.25335	2.10596e-05	0.000163862
IZ006108	-1.62825	0.383485	-4.24593	2.17691e-05	0.000168838
IZ012600	1.8922	0.446047	4.24215	2.21391e-05	0.000171566
IZ001162	2.30663	0.543763	4.24197	2.21561e-05	0.000171566
IZ012540	1.74428	0.411515	4.23869	2.24829e-05	0.000173816
IZ005823	2.02013	0.476817	4.23671	2.26822e-05	0.000174984
IZ004838	-1.77784	0.41983	-4.23465	2.28903e-05	0.00017644
IZ011011	1.73888	0.41064	4.23455	2.29015e-05	0.00017644
IZ014045	1.6973	0.401315	4.22933	2.34387e-05	0.000180053
IZ005286	1.65274	0.39308	4.20457	2.61574e-05	0.000198517
IZ003983	-1.91569	0.45565	-4.2043	2.61887e-05	0.00019865
IZ014790	1.61447	0.38409	4.20335	2.62995e-05	0.000199282
IZ005463	1.79976	0.428508	4.20006	2.66845e-05	0.000201988
IZ014175	1.91828	0.457386	4.19402	2.74054e-05	0.000206808
IZ002330	-1.71855	0.409764	-4.19401	2.74069e-05	0.000206808
IZ006168	-1.56554	0.373441	-4.19221	2.76255e-05	0.000208241
IZ003657	1.73103	0.414535	4.17583	2.96906e-05	0.000222074
IZ006263	2.11419	0.508363	4.15882	3.19901e-05	0.000238045
IZ003554	1.74649	0.421138	4.14707	3.36753e-05	0.000248923
IZ003642	2.30238	0.555309	4.14612	3.38154e-05	0.000249703
IZ000647	1.59562	0.384919	4.14533	3.39328e-05	0.000250442
IZ013123	1.65342	0.399464	4.1391	3.48669e-05	0.000256552
IZ010768	1.84975	0.446944	4.13866	3.49347e-05	0.000256856
IZ012898	-1.71534	0.415632	-4.12707	3.67411e-05	0.000269521
IZ014893	1.87182	0.453745	4.12527	3.70297e-05	0.000271364
IZ002048	1.94952	0.472735	4.12392	3.7248e-05	0.000272826
IZ013824	1.64222	0.398477	4.12123	3.76849e-05	0.000275747
IZ000034	1.55144	0.376829	4.11709	3.83693e-05	0.000280048
IZ014333	1.52314	0.370085	4.11563	3.86116e-05	0.000281532
IZ007321	-2.86429	0.69627	-4.11377	3.89256e-05	0.000283109
IZ010869	-1.65147	0.401851	-4.10966	3.96246e-05	0.000287328
IZ001883	1.66366	0.404951	4.10831	3.98558e-05	0.000288834
IZ000748	1.60004	0.389511	4.10781	3.99426e-05	0.000289199
IZ013152	1.59084	0.387564	4.10472	4.04797e-05	0.000292066
IZ007813	1.67341	0.408918	4.09229	4.27131e-05	0.000306958
IZ010667	1.67184	0.408741	4.09021	4.30991e-05	0.000309272
IZ012962	1.78912	0.437859	4.08607	4.38737e-05	0.000314518
IZ007947	1.8586	0.455376	4.08146	4.47542e-05	0.000320355
IZ011578	1.62171	0.398158	4.07303	4.64049e-05	0.0003307
IZ004959	1.75289	0.43102	4.06685	4.76534e-05	0.000338764
IZ009243	-1.96891	0.484996	-4.05965	4.91471e-05	0.000347489
IZ001232	1.60964	0.39674	4.05716	4.96732e-05	0.000350714
IZ001910	-1.71317	0.422939	-4.05064	5.10783e-05	0.000359409
IZ010284	-1.60178	0.396004	-4.04486	5.23539e-05	0.00036767
IZ012892	1.74147	0.430722	4.04314	5.27405e-05	0.000369847
IZ013928	1.62656	0.402652	4.03963	5.35355e-05	0.000374154
IZ011054	1.54205	0.382104	4.03569	5.4442e-05	0.000379757
IZ005518	2.02787	0.502985	4.03166	5.53836e-05	0.000385397
IZ009793	1.83686	0.455648	4.03131	5.54664e-05	0.000385788
IZ010833	1.91704	0.475892	4.02832	5.61779e-05	0.000389988
IZ004443	2.05573	0.510995	4.02299	5.74637e-05	0.000397961
IZ004794	1.56971	0.390706	4.01763	5.87855e-05	0.000406532
IZ000094	1.51878	0.378607	4.01149	6.03369e-05	0.000416466
IZ013576	1.64771	0.410772	4.01126	6.03948e-05	0.000416667
IZ004649	1.75729	0.438752	4.00519	6.19678e-05	0.000426301
IZ011989	1.56482	0.390733	4.00483	6.20619e-05	0.000426745
IZ007429	1.71315	0.427945	4.00321	6.24897e-05	0.000429076
IZ008126	1.54463	0.386024	4.0014	6.29696e-05	0.000432166
IZ008040	1.61505	0.40545	3.98335	6.79508e-05	0.000461111
IZ011045	1.51454	0.380533	3.98006	6.88986e-05	0.000466015
IZ012814	1.91916	0.482994	3.97346	7.08352e-05	0.000477553
IZ009742	-1.5218	0.384029	-3.96273	7.4097e-05	0.000495622
IZ013493	1.596	0.403359	3.95677	7.59699e-05	0.00050628
IZ009181	1.89266	0.47894	3.95176	7.75775e-05	0.000515806
IZ014514	1.6677	0.423284	3.93991	8.15132e-05	0.000539747
IZ006649	1.80538	0.459786	3.92655	8.61715e-05	0.000566963
IZ008480	1.5196	0.387252	3.92407	8.70649e-05	0.000572321
IZ013746	1.77269	0.45258	3.91685	8.97148e-05	0.000588112
IZ004818	1.81191	0.463026	3.9132	9.10822e-05	0.000595943
IZ011206	1.94988	0.499839	3.90102	9.57879e-05	0.0006226
IZ008390	-3.70937	0.95092	-3.90082	9.58683e-05	0.000622843
IZ005995	1.65986	0.426623	3.8907	9.99551e-05	0.000645056
IZ005401	-2.02143	0.519852	-3.88848	0.000100875	0.000649547
IZ013973	1.6047	0.412801	3.88735	0.000101346	0.000652288
IZ002962	1.68774	0.435361	3.87664	0.00010591	0.000678948
IZ008304	1.5259	0.393838	3.87443	0.000106873	0.000683309
IZ007861	-1.58623	0.409675	-3.87192	0.000107981	0.00068948
IZ008432	-1.57729	0.407944	-3.86644	0.000110433	0.000704208
IZ008696	-1.60308	0.414871	-3.86405	0.000111524	0.000709911
IZ013473	2.05162	0.531112	3.86288	0.00011206	0.00071301
IZ012781	-1.70852	0.442697	-3.85934	0.000113695	0.000722461
IZ010146	3.88013	1.00551	3.85886	0.000113918	0.000723244
IZ007220	1.56981	0.407104	3.85603	0.000115243	0.000729741
IZ008231	1.82618	0.474474	3.84885	0.000118672	0.000748505
IZ006933	1.60494	0.41706	3.84823	0.000118973	0.000749754
IZ000607	1.84543	0.479903	3.84543	0.000120343	0.000757068
IZ006533	1.60452	0.417396	3.84411	0.000120992	0.000760823
IZ010454	2.0132	0.52398	3.84213	0.00012197	0.000765305
IZ008602	-1.58201	0.411776	-3.84192	0.000122075	0.000765305
IZ013906	1.70389	0.443516	3.84178	0.000122145	0.000765413
IZ006497	1.77622	0.462572	3.83987	0.000123099	0.000769728
IZ002541	2.47759	0.645811	3.8364	0.000124852	0.000779342
IZ005421	1.85675	0.484722	3.83054	0.00012786	0.000796406
IZ004633	2.13645	0.557993	3.8288	0.000128768	0.000801024
IZ009182	1.71671	0.448408	3.82846	0.00012895	0.000801812
IZ003127	-2.12898	0.559241	-3.80691	0.000140715	0.000868261
IZ007098	1.51001	0.396986	3.80369	0.000142557	0.000878134
IZ002807	-2.01053	0.528623	-3.80333	0.000142762	0.00087902
IZ013837	1.84652	0.486026	3.79922	0.00014515	0.000892588
IZ007355	1.71105	0.450726	3.7962	0.000146928	0.00090199
IZ001668	1.63421	0.430848	3.79301	0.000148835	0.000911765
IZ013551	-1.58057	0.418167	-3.77976	0.000156978	0.000955989
IZ004296	-1.89826	0.502774	-3.77558	0.000159637	0.000968921
IZ013264	1.50835	0.400594	3.7653	0.00016635	0.00100378
IZ004454	-1.74575	0.46449	-3.75842	0.000170989	0.00102707
IZ012477	1.65518	0.440637	3.75632	0.000172429	0.00103486
IZ009392	1.54411	0.411157	3.75552	0.000172981	0.00103775
IZ011486	1.74478	0.464787	3.75392	0.000174088	0.00104266
IZ002511	1.8941	0.505446	3.74738	0.000178693	0.00106627
IZ007099	-2.07498	0.554856	-3.73968	0.000184252	0.00109269
IZ010834	1.95551	0.524397	3.72906	0.000192193	0.0011356
IZ012546	1.63766	0.439686	3.7246	0.000195621	0.00115398
IZ001619	1.53453	0.412782	3.71753	0.000201183	0.00118486
IZ009372	3.25063	0.876801	3.70737	0.000209421	0.0012254
IZ002060	-1.55015	0.41961	-3.69425	0.000220537	0.0012868
IZ011183	1.56884	0.425716	3.68518	0.000228537	0.00132548
IZ014426	-1.78266	0.4842	-3.68165	0.000231729	0.00133917
IZ008817	-1.57114	0.426782	-3.68135	0.000232003	0.00134022
IZ006794	1.61259	0.439232	3.67138	0.000241242	0.0013864
IZ012944	-2.33878	0.63811	-3.66517	0.000247175	0.00141433
IZ004032	1.86765	0.510887	3.6557	0.000256482	0.00146354
IZ003339	1.62858	0.446523	3.64725	0.000265067	0.00150836
IZ014496	1.55656	0.427585	3.64036	0.00027226	0.00154686
IZ011896	-2.92487	0.803555	-3.63992	0.000272724	0.00154829
IZ009165	1.64572	0.45291	3.63367	0.000279419	0.00158195
IZ004012	1.70636	0.470967	3.62309	0.000291108	0.00164236
IZ002412	1.67518	0.462784	3.61978	0.000294851	0.00166089
IZ000245	-1.6156	0.446539	-3.61806	0.000296823	0.00167069
IZ008647	1.51477	0.419011	3.6151	0.000300237	0.00168598
IZ001133	1.75982	0.488052	3.6058	0.000311195	0.00173808
IZ011031	1.84358	0.519373	3.54962	0.000385788	0.00211156
IZ013384	1.96519	0.554584	3.54353	0.000394805	0.0021544
IZ000896	-1.8204	0.515071	-3.53427	0.000408904	0.0022213
IZ002553	1.62573	0.460401	3.53111	0.000413818	0.00224295
IZ004668	1.54188	0.438478	3.51644	0.000437373	0.00235564
IZ011473	-2.26777	0.645024	-3.51579	0.000438454	0.0023599
IZ004757	1.63619	0.465386	3.51576	0.000438491	0.0023599
IZ003403	-1.63723	0.469592	-3.4865	0.000489393	0.00259624
IZ008636	-3.12917	0.900048	-3.47667	0.000507679	0.0026893
IZ006189	3.15493	0.907731	3.47562	0.000509676	0.00269791
IZ009450	-1.76861	0.509138	-3.47374	0.000513266	0.00271097
IZ001532	1.69713	0.489313	3.4684	0.000523568	0.00275579
IZ005927	3.33796	0.963457	3.46456	0.000531092	0.00278381
IZ013043	1.72201	0.498979	3.45106	0.000558379	0.00291314
IZ002627	-1.52349	0.444522	-3.42725	0.000609723	0.00315488
IZ008594	-2.24173	0.656059	-3.41697	0.000633224	0.00325787
IZ011146	1.67592	0.492049	3.40601	0.000659188	0.0033711
IZ004385	2.98219	0.876635	3.40186	0.000669297	0.00341196
IZ012139	1.82897	0.539806	3.3882	0.000703539	0.00356269
IZ012871	-2.59261	0.766971	-3.38033	0.000723996	0.00364971
IZ003942	-2.0009	0.59472	-3.36443	0.000767014	0.00384382
IZ014293	1.75504	0.522051	3.36181	0.000774347	0.00387521
IZ012872	1.66341	0.495145	3.35944	0.000781011	0.00390452
IZ001580	1.74917	0.521102	3.35668	0.000788848	0.00393826
IZ006243	1.95853	0.584007	3.35361	0.000797648	0.00397671
IZ009775	1.64828	0.491745	3.35189	0.000802608	0.00400007
IZ014567	1.82054	0.543627	3.34888	0.000811387	0.0040341
IZ011025	1.62316	0.484989	3.3468	0.000817505	0.00405617
IZ003299	1.5926	0.477382	3.33612	0.00084956	0.00419082
IZ011557	2.99739	0.899514	3.33224	0.000861508	0.00423246
IZ006111	-2.9075	0.875109	-3.32244	0.000892343	0.00435442
IZ000914	-1.8545	0.563872	-3.28887	0.0010059	0.00484006
IZ004539	1.70563	0.521004	3.27373	0.00106137	0.00507495
IZ011134	-1.68598	0.516102	-3.26676	0.00108785	0.00518277
IZ001776	-1.97507	0.607233	-3.25258	0.00114363	0.00541291
IZ010468	-1.81398	0.559892	-3.23988	0.00119582	0.0056068
IZ009128	-1.65634	0.511734	-3.23671	0.00120915	0.00565807
IZ011270	-1.68612	0.522516	-3.22693	0.00125127	0.00582052
IZ000108	-3.76205	1.16691	-3.22394	0.00126442	0.00587332
IZ010774	-1.64783	0.513138	-3.21127	0.00132148	0.00610705
IZ012782	-4.33569	1.35615	-3.19705	0.00138841	0.00635955
IZ006109	-2.62657	0.822433	-3.19366	0.00140483	0.00642056
IZ007038	1.68667	0.52894	3.18878	0.00142876	0.0065135
IZ002468	-1.90425	0.597262	-3.1883	0.00143111	0.00651804
IZ000453	1.89589	0.598398	3.16827	0.0015335	0.00691914
IZ012245	-1.52738	0.48313	-3.16142	0.00157001	0.00705531
IZ013774	1.53682	0.486521	3.15879	0.00158427	0.00710617
IZ009441	-1.70742	0.5419	-3.1508	0.00162823	0.00728529
IZ014821	-2.4	0.76406	-3.14111	0.00168308	0.00749828
IZ012482	-2.15642	0.688076	-3.13399	0.00172449	0.00764984
IZ006054	-1.82919	0.589853	-3.10109	0.00192811	0.00843432
IZ001998	3.18932	1.03173	3.09124	0.00199324	0.00867207
IZ012364	-1.73752	0.562363	-3.08968	0.00200375	0.00870473
IZ000080	-1.60349	0.519015	-3.0895	0.00200495	0.00870478
IZ001602	-1.72314	0.560655	-3.07344	0.00211607	0.00912972
IZ002216	-2.29891	0.748097	-3.07301	0.00211909	0.00913733
IZ005839	1.87185	0.612118	3.05798	0.00222831	0.00952322
IZ013959	-2.37518	0.778541	-3.05081	0.00228224	0.00971932
IZ004756	3.03798	0.998214	3.04342	0.00233905	0.00989724
IZ000489	1.59593	0.528153	3.02172	0.00251343	0.0105183
IZ007065	-1.57805	0.525529	-3.00278	0.00267523	0.0111056
IZ006110	-2.47571	0.825523	-2.99896	0.00270903	0.0112106
IZ004274	-1.5631	0.521388	-2.99796	0.00271789	0.0112409
IZ009990	-1.64742	0.55163	-2.98645	0.00282232	0.0116065
IZ004600	-1.63948	0.549337	-2.98446	0.00284077	0.0116725
IZ011572	2.66152	0.906555	2.93586	0.00332628	0.0133902
IZ008456	-1.60373	0.547784	-2.92766	0.00341519	0.0137024
IZ012797	1.50608	0.515714	2.92039	0.00349598	0.0139724
IZ007520	-2.17306	0.755047	-2.87805	0.00400147	0.0156178
IZ004834	-2.53555	0.883374	-2.87031	0.00410073	0.0159665
IZ013511	-1.56431	0.545048	-2.87004	0.00410414	0.0159755
IZ005070	2.11584	0.737774	2.86788	0.00413238	0.0160537
IZ006583	1.55447	0.544298	2.85592	0.00429121	0.0165745
IZ004582	1.67736	0.589011	2.84775	0.00440299	0.0169385
IZ008585	-1.63772	0.575973	-2.8434	0.00446355	0.0171396
IZ001373	1.54532	0.543521	2.84318	0.00446665	0.017147
IZ012099	-1.58765	0.559312	-2.83857	0.00453159	0.0173412
IZ007335	-2.02327	0.713955	-2.83388	0.00459859	0.0175282
IZ002517	1.77738	0.628967	2.82588	0.00471514	0.0178877
IZ009003	-1.56273	0.554575	-2.81788	0.00483424	0.0182582
IZ011957	2.49843	0.887825	2.8141	0.00489138	0.018426
IZ000556	1.88572	0.675836	2.7902	0.00526752	0.0196336
IZ000330	-1.67248	0.599695	-2.78888	0.0052891	0.019709
IZ014447	-1.71257	0.621349	-2.75621	0.00584752	0.021372
IZ009458	-2.30924	0.845858	-2.73006	0.00633226	0.0228157
IZ001448	-1.57273	0.576594	-2.72762	0.0063793	0.0229509
IZ013827	2.39081	0.882883	2.70796	0.00676985	0.0240928
IZ012882	2.29936	0.851704	2.69972	0.00693979	0.0245489
IZ009752	2.62828	0.979701	2.68274	0.00730216	0.0255849
IZ000375	-1.71418	0.639023	-2.68251	0.0073072	0.0255931
IZ013736	-3.22905	1.20935	-2.67007	0.00758364	0.0264137
IZ008685	-4.07278	1.5332	-2.65639	0.00789818	0.0273165
IZ006145	2.20951	0.852082	2.59307	0.0095123	0.0317325
IZ012419	-1.75893	0.678919	-2.59078	0.00957585	0.0318711
IZ000266	-1.54029	0.59505	-2.58851	0.00963919	0.0320304
IZ008232	1.8902	0.731344	2.58456	0.00975046	0.032326
IZ003262	-1.57488	0.61469	-2.56208	0.0104048	0.0341206
IZ000942	-1.55059	0.608802	-2.54695	0.0108669	0.0353479
IZ013174	-3.95678	1.55564	-2.5435	0.0109747	0.0356265
IZ000294	-2.24343	0.885978	-2.53215	0.0113365	0.0365961
IZ005616	-2.19333	0.866316	-2.53179	0.0113484	0.0366262
IZ003800	-1.82672	0.723219	-2.52582	0.0115428	0.0371257
IZ007041	1.72803	0.685421	2.52112	0.0116983	0.0375381
IZ002805	2.55119	1.01986	2.50152	0.0123663	0.0392728
IZ003267	-2.14737	0.858867	-2.50023	0.0124112	0.0393723
IZ000689	-2.47144	1.00171	-2.46721	0.0136169	0.0424078
IZ002196	-1.62517	0.661395	-2.45718	0.0140032	0.0434521
IZ004046	-1.62807	0.663133	-2.45512	0.0140837	0.0436365
IZ009396	-2.24663	0.919244	-2.444	0.0145256	0.0447378
IZ001606	-1.50722	0.62057	-2.42877	0.01515	0.0463652
IZ004136	1.74595	0.719036	2.42818	0.0151747	0.0464211
IZ006614	1.78042	0.7363	2.41806	0.0156034	0.047492
IZ000867	-1.58239	0.654932	-2.41611	0.0156873	0.0476673
IZ005472	-1.57735	0.654234	-2.41099	0.0159092	0.0482101
IZ011411	-1.64202	0.681752	-2.40854	0.0160166	0.0484647
IZ000444	-3.55199	1.47783	-2.40351	0.0162385	0.0489704
IZ006269	-1.51209	0.633113	-2.38834	0.0169248	0.0506207
IZ008360	2.47378	1.03776	2.38377	0.0171363	0.0511265
IZ001626	2.76412	1.16632	2.36996	0.0177902	0.0527623
IZ005407	-1.69157	0.718502	-2.3543	0.0185576	0.0546692
IZ012493	-1.52399	0.650748	-2.34191	0.0191852	0.0561754
IZ001229	1.73356	0.745504	2.32536	0.0200528	0.0582214
IZ002056	-1.60631	0.695837	-2.30846	0.0209734	0.0603981
IZ014246	2.1166	0.920757	2.29876	0.0215187	0.0617231
IZ010586	-1.95937	0.865427	-2.26405	0.0235708	0.0664513
IZ009876	-2.30768	1.02245	-2.257	0.0240081	0.0674349
IZ013177	2.01318	0.894415	2.25083	0.0243963	0.0681292
IZ011731	-2.85741	1.27149	-2.24728	0.0246218	0.0686134
IZ012860	2.2009	0.979525	2.2469	0.0246462	0.0686285
IZ001535	-1.8736	0.858443	-2.18255	0.0290686	0.0784643
IZ006462	-1.74196	0.798154	-2.18249	0.0290737	0.0784643
IZ008682	1.76108	0.822182	2.14196	0.0321971	0.0850139
IZ008503	4.04979	1.89933	2.13222	0.0329884	0.0865982
IZ006055	-1.92932	0.91021	-2.11965	0.0340357	0.0887173
IZ012693	2.30293	1.08996	2.11286	0.0346131	0.0898216
IZ003340	1.76194	0.835579	2.10865	0.0349751	0.0905341
IZ010212	-1.63995	0.781318	-2.09895	0.0358211	0.0923116
IZ006283	1.60122	0.769768	2.08013	0.0375138	0.0959061
IZ002009	2.26097	1.08823	2.07766	0.0377406	0.096367
IZ014828	1.88717	0.909756	2.07436	0.0380455	0.0969575
IZ006115	-1.82131	0.88192	-2.06516	0.0389077	0.0986687
IZ013395	-1.91687	0.930332	-2.06042	0.0393586	0.0995649
IZ014601	3.46258	1.69761	2.03968	0.0413824	0.103175
IZ000168	2.91468	1.42973	2.03863	0.0414871	0.103382
IZ010761	-1.81527	0.892813	-2.03321	0.0420316	0.104488
IZ008276	-2.24182	1.10325	-2.03201	0.0421527	0.104663
IZ011322	-1.71612	0.867043	-1.97928	0.0477848	0.115288
IZ003957	-1.51477	0.766009	-1.97749	0.0479864	0.115717
IZ003390	1.73892	0.879649	1.97683	0.0480605	0.115799
IZ014274	-3.08539	1.56189	-1.97542	0.048221	0.11607
IZ003253	-1.8555	0.942656	-1.96837	0.0490252	0.117459
IZ001085	1.71679	0.875267	1.96145	0.0498266	0.118888
IZ004010	-2.98637	1.52268	-1.96126	0.0498492	0.118922
