# Supplementary material for: Combined analysis of chromatin accessibility and gene expression profiles provide insight into Fucoxanthin biosynthesis in Isochrysis galbana under green light
Source: Front Microbiol. 2023 Feb 10;14:1101681. doi: 10.3389/fmicb.2023.1101681 (PMC9950639; doi:10.3389/fmicb.2023.1101681)
Supplement: Supplementary file 1 [file Data_Sheet_1.zip › Table 9.xlsx]

## Sheet: Sheet1
Table S9 Statistical table of DEGs in A-0d vs. A-W5d
id	log2FoldChange	lfcSE	stat	pvalue	padj
IZ009655	-2.6522	0.30729	-8.63093	6.08539e-18	4.84417e-14
IZ006799	2.50897	0.291051	8.62039	6.67287e-18	4.84417e-14
IZ007625	-2.67136	0.326577	-8.17987	2.84152e-16	1.3752e-12
IZ006562	-3.05593	0.434079	-7.04005	1.92177e-12	6.97553e-09
IZ006004	-2.86513	0.418993	-6.83814	8.02292e-12	2.32969e-08
IZ003793	-2.25012	0.330876	-6.80048	1.04274e-11	2.52326e-08
IZ012292	2.95952	0.43987	6.72816	1.71817e-11	3.56372e-08
IZ006006	-2.74271	0.416448	-6.58595	4.51987e-11	8.19546e-08
IZ002763	2.18624	0.332834	6.56857	5.08018e-11	8.19546e-08
IZ005768	-2.91816	0.463492	-6.29603	3.0536e-10	4.43353e-07
IZ011135	-1.79047	0.295433	-6.06048	1.35713e-09	1.79129e-06
IZ009250	-2.36216	0.391103	-6.03973	1.5437e-09	1.86775e-06
IZ012054	-2.23069	0.376438	-5.92577	3.10835e-09	3.47155e-06
IZ010503	-2.36018	0.400872	-5.88762	3.91786e-09	4.0631e-06
IZ004992	-1.86052	0.319939	-5.81524	6.05473e-09	5.86058e-06
IZ005971	2.44923	0.422694	5.79432	6.85966e-09	6.22471e-06
IZ013898	1.97848	0.348752	5.67304	1.40285e-08	1.14513e-05
IZ005004	-1.77795	0.313517	-5.671	1.41967e-08	1.14513e-05
IZ007369	-2.42489	0.429589	-5.64468	1.65489e-08	1.2646e-05
IZ005271	-1.99274	0.360978	-5.52038	3.3826e-08	2.33866e-05
IZ005176	3.44484	0.633601	5.43692	5.42092e-08	3.57756e-05
IZ001882	2.83136	0.52259	5.41794	6.02886e-08	3.80578e-05
IZ001193	-1.96826	0.376211	-5.23181	1.67857e-07	9.58274e-05
IZ011857	-1.51037	0.288762	-5.23051	1.69039e-07	9.58274e-05
IZ006744	-1.62592	0.311816	-5.21435	1.84463e-07	9.58274e-05
IZ001959	-2.00071	0.383891	-5.21167	1.8715e-07	9.58274e-05
IZ002428	-1.84737	0.354704	-5.2082	1.90685e-07	9.58274e-05
IZ001679	3.72693	0.715685	5.2075	1.91404e-07	9.58274e-05
IZ007110	3.60757	0.696702	5.17806	2.24208e-07	0.000108509
IZ003465	3.33197	0.645274	5.16366	2.4217e-07	0.000109527
IZ003113	-2.18421	0.423089	-5.16254	2.43623e-07	0.000109527
IZ010517	-1.59346	0.308901	-5.1585	2.48943e-07	0.000109527
IZ004736	-2.68368	0.522213	-5.13906	2.76122e-07	0.000117912
IZ006140	3.38111	0.659312	5.12825	2.92449e-07	0.000121316
IZ009023	3.16452	0.624548	5.0669	4.04341e-07	0.000163073
IZ002948	3.23028	0.640199	5.04574	4.51759e-07	0.000177273
IZ009270	3.3417	0.668679	4.99747	5.80887e-07	0.000221945
IZ013310	-1.61919	0.325086	-4.9808	6.3322e-07	0.000235736
IZ009579	-3.16934	0.63698	-4.97556	6.50582e-07	0.000236145
IZ011465	-1.55808	0.315827	-4.93334	8.08345e-07	0.000286253
IZ002848	2.50595	0.50896	4.92366	8.49384e-07	0.000293624
IZ013068	2.35118	0.478294	4.91576	8.84369e-07	0.000298608
IZ009358	2.97216	0.606638	4.8994	9.61318e-07	0.000317213
IZ013821	2.18121	0.447484	4.87437	1.09154e-06	0.000352181
IZ005302	-1.57463	0.324653	-4.85018	1.23348e-06	0.000389324
IZ009260	-1.67179	0.346088	-4.83053	1.3617e-06	0.000420649
IZ000830	-1.67689	0.35338	-4.74529	2.08212e-06	0.000629799
IZ000857	-1.50694	0.317949	-4.73956	2.14185e-06	0.000631161
IZ004082	-1.73728	0.36678	-4.73658	2.17357e-06	0.000631161
IZ001387	2.80196	0.59294	4.72555	2.29496e-06	0.000653345
IZ010434	1.6145	0.342335	4.71613	2.40368e-06	0.000671136
IZ006073	-1.55236	0.330313	-4.69966	2.60596e-06	0.000713885
IZ004247	2.84134	0.60621	4.68705	2.77172e-06	0.000733307
IZ005643	2.01082	0.429059	4.6866	2.77787e-06	0.000733307
IZ002610	-1.85348	0.396261	-4.67742	2.90514e-06	0.000753208
IZ013740	1.99041	0.426406	4.66787	3.04333e-06	0.000775196
IZ012501	2.5851	0.55701	4.64102	3.46688e-06	0.000854454
IZ010355	2.79271	0.601785	4.64071	3.47219e-06	0.000854454
IZ002819	-2.66644	0.576272	-4.62705	3.70906e-06	0.000897085
IZ004238	1.51091	0.327954	4.60708	4.0836e-06	0.000948642
IZ000799	1.71628	0.372665	4.60542	4.11629e-06	0.000948642
IZ012499	2.44799	0.532712	4.59534	4.32051e-06	0.000974655
IZ005775	2.76003	0.601443	4.589	4.45369e-06	0.000974655
IZ000620	1.82692	0.398111	4.58897	4.45435e-06	0.000974655
IZ004043	2.47011	0.538509	4.58695	4.49768e-06	0.000974655
IZ013416	1.55232	0.338763	4.58232	4.59841e-06	0.000981827
IZ002990	-1.75257	0.38361	-4.56862	4.90937e-06	0.00100393
IZ000941	2.8099	0.619836	4.5333	5.80683e-06	0.00115492
IZ003013	1.73811	0.384782	4.51713	6.26843e-06	0.00122318
IZ004180	2.47875	0.54895	4.51544	6.31849e-06	0.00122318
IZ004702	-1.6659	0.36984	-4.50439	6.65625e-06	0.00127161
IZ001671	-2.38423	0.53181	-4.48323	7.35202e-06	0.00136144
IZ002881	2.80104	0.624967	4.48191	7.39786e-06	0.00136144
IZ003577	2.9657	0.661747	4.48162	7.4078e-06	0.00136144
IZ002186	2.50211	0.558815	4.47753	7.55133e-06	0.00137047
IZ012573	-1.86838	0.417581	-4.4743	7.66623e-06	0.00137415
IZ012168	-1.58392	0.354544	-4.46749	7.91437e-06	0.00137816
IZ012221	1.54631	0.346357	4.4645	8.02556e-06	0.00137816
IZ002006	1.90605	0.427044	4.46336	8.0683e-06	0.00137816
IZ012329	2.32749	0.522066	4.45822	8.26434e-06	0.00138983
IZ009191	1.71757	0.385401	4.45657	8.32807e-06	0.00138983
IZ006173	3.0151	0.677517	4.45022	8.57813e-06	0.00141043
IZ008412	2.8225	0.634479	4.44853	8.6458e-06	0.00141043
IZ008230	1.99079	0.448106	4.44268	8.88452e-06	0.00143083
IZ014169	2.28012	0.513464	4.44067	8.96794e-06	0.00143083
IZ008217	2.87897	0.649318	4.43385	9.25668e-06	0.00143294
IZ011115	2.90123	0.654409	4.43337	9.27727e-06	0.00143294
IZ009585	2.69205	0.607988	4.42781	9.51959e-06	0.00145135
IZ009508	1.86339	0.421003	4.42607	9.59637e-06	0.00145135
IZ004589	-1.55354	0.351528	-4.41938	9.89824e-06	0.00148157
IZ010897	-1.55094	0.351381	-4.41383	1.01556e-05	0.00150458
IZ001977	-1.66287	0.377207	-4.40838	1.04145e-05	0.00152735
IZ012488	2.07886	0.471848	4.40579	1.05398e-05	0.00153028
IZ011548	2.5302	0.575493	4.39658	1.09971e-05	0.00157383
IZ011130	-1.59051	0.361857	-4.39541	1.10566e-05	0.00157383
IZ013375	-2.6163	0.597294	-4.38025	1.18542e-05	0.00167098
IZ012327	-1.7124	0.391498	-4.37398	1.22004e-05	0.00170324
IZ004548	1.78644	0.409795	4.35935	1.30449e-05	0.00180034
IZ012386	2.28683	0.526415	4.34416	1.39811e-05	0.00189711
IZ003829	2.61266	0.601928	4.34048	1.42172e-05	0.00191023
IZ007937	2.92973	0.676489	4.33079	1.48576e-05	0.00192946
IZ014251	2.53123	0.584497	4.3306	1.48701e-05	0.00192946
IZ003477	2.22629	0.514137	4.33015	1.49005e-05	0.00192946
IZ001692	2.45788	0.568021	4.3271	1.51085e-05	0.00192946
IZ000215	2.19907	0.508278	4.3265	1.51497e-05	0.00192946
IZ012075	-1.52154	0.35226	-4.31937	1.56472e-05	0.00193335
IZ013966	2.66838	0.617843	4.31886	1.56834e-05	0.00193335
IZ011907	-1.83971	0.426196	-4.31659	1.58461e-05	0.00193335
IZ002499	2.19356	0.509728	4.30339	1.68204e-05	0.00203513
IZ006280	1.7044	0.396244	4.30139	1.69732e-05	0.00203565
IZ007635	-1.94228	0.451989	-4.29718	1.72981e-05	0.00203565
IZ003025	2.66214	0.619591	4.29661	1.73428e-05	0.00203565
IZ001672	2.11155	0.491507	4.29607	1.73856e-05	0.00203565
IZ008699	2.05663	0.479454	4.28952	1.7906e-05	0.00207982
IZ008905	-2.2277	0.519744	-4.28615	1.81798e-05	0.00208413
IZ004817	2.72427	0.635689	4.28553	1.82302e-05	0.00208413
IZ011618	2.5575	0.599929	4.263	2.01699e-05	0.00227399
IZ001037	-1.6147	0.379206	-4.25812	2.06153e-05	0.00230241
IZ004239	1.91772	0.451563	4.24685	2.16799e-05	0.00240283
IZ000291	1.75696	0.413957	4.2443	2.19277e-05	0.00241188
IZ006727	2.96482	0.699085	4.241	2.22522e-05	0.00242917
IZ011852	1.72017	0.407388	4.22245	2.41661e-05	0.00260466
IZ007823	2.19773	0.520609	4.22147	2.42717e-05	0.00260466
IZ012005	1.81046	0.429073	4.21947	2.4488e-05	0.00260466
IZ012077	-1.69465	0.402253	-4.21289	2.52124e-05	0.00263026
IZ001531	2.86008	0.679104	4.21155	2.53624e-05	0.00263026
IZ005789	2.74382	0.652482	4.2052	2.60851e-05	0.002668
IZ001476	1.61158	0.383295	4.20453	2.61621e-05	0.002668
IZ001893	-1.65273	0.393206	-4.2032	2.63167e-05	0.002668
IZ006341	-1.73358	0.412566	-4.20196	2.64613e-05	0.002668
IZ013830	2.49661	0.594731	4.19788	2.69429e-05	0.00269782
IZ007349	2.34136	0.558552	4.19184	2.76695e-05	0.0027516
IZ005340	2.39156	0.570974	4.18857	2.80715e-05	0.00277258
IZ003540	1.66707	0.398439	4.18399	2.86431e-05	0.00278545
IZ010648	2.475	0.591793	4.1822	2.88698e-05	0.00278545
IZ010619	2.23896	0.535368	4.18209	2.88838e-05	0.00278545
IZ011329	2.95179	0.70609	4.18047	2.90901e-05	0.00278545
IZ010920	1.73182	0.41432	4.17992	2.9161e-05	0.00278545
IZ005010	1.88318	0.452904	4.15802	3.21013e-05	0.00302649
IZ014731	2.07458	0.499775	4.15103	3.30978e-05	0.00309283
IZ005655	1.78617	0.43039	4.15011	3.32311e-05	0.00309283
IZ012082	2.10116	0.507187	4.14277	3.43138e-05	0.00317326
IZ011264	2.29631	0.555517	4.13365	3.57051e-05	0.00322477
IZ001836	2.2866	0.553184	4.13352	3.57251e-05	0.00322477
IZ013637	2.028	0.490648	4.1333	3.57592e-05	0.00322477
IZ010044	2.4169	0.585019	4.13133	3.60674e-05	0.00323248
IZ005011	1.75514	0.425512	4.12477	3.71103e-05	0.00330555
IZ002676	1.94849	0.472741	4.12168	3.76118e-05	0.00332979
IZ011551	1.79718	0.436279	4.11935	3.79943e-05	0.00333263
IZ011619	2.47402	0.602247	4.10799	3.99117e-05	0.00346993
IZ009928	2.07115	0.505232	4.0994	4.14228e-05	0.00357987
IZ010642	2.3276	0.569627	4.08618	4.38538e-05	0.00374538
IZ006813	2.38399	0.583759	4.08386	4.42942e-05	0.00374951
IZ005237	2.33617	0.572176	4.08295	4.4467e-05	0.00374951
IZ014894	2.22049	0.544975	4.07447	4.61188e-05	0.00380733
IZ004141	2.30415	0.565534	4.0743	4.61527e-05	0.00380733
IZ004433	1.77203	0.435079	4.07289	4.64328e-05	0.0038088
IZ012193	2.66897	0.657728	4.05787	4.9523e-05	0.0040169
IZ001837	2.62238	0.64727	4.05144	5.09031e-05	0.0041059
IZ000115	2.45577	0.606396	4.04978	5.12654e-05	0.00411228
IZ009599	2.51528	0.621682	4.04592	5.21181e-05	0.00414655
IZ002573	-2.63443	0.651239	-4.04527	5.22639e-05	0.00414655
IZ008557	2.026	0.502311	4.03335	5.4988e-05	0.00433897
IZ001811	-1.59276	0.395913	-4.02299	5.74631e-05	0.00448552
IZ006053	1.94151	0.482934	4.02023	5.81425e-05	0.00449027
IZ010735	2.29861	0.572647	4.014	5.96976e-05	0.00458598
IZ006505	2.27597	0.567773	4.0086	6.10806e-05	0.00466752
IZ014343	-1.70019	0.424404	-4.00606	6.17389e-05	0.00466868
IZ004662	2.44941	0.611651	4.00459	6.21247e-05	0.00467184
IZ011191	-1.6096	0.402053	-4.00345	6.24243e-05	0.00467184
IZ002250	2.15937	0.540665	3.99392	6.49907e-05	0.00481997
IZ012498	2.21165	0.554226	3.99051	6.593e-05	0.00482809
IZ011424	1.81395	0.454585	3.99034	6.59782e-05	0.00482809
IZ007919	2.10069	0.527159	3.98492	6.75015e-05	0.00489524
IZ013687	2.44579	0.614108	3.98267	6.8146e-05	0.00489808
IZ011880	-1.97735	0.497764	-3.97247	7.11305e-05	0.00506247
IZ009997	1.88438	0.474821	3.9686	7.22956e-05	0.00512029
IZ000738	2.06921	0.521809	3.96546	7.32542e-05	0.00513806
IZ008091	2.71996	0.686801	3.96033	7.48465e-05	0.0052245
IZ006046	-1.66749	0.42124	-3.95853	7.54139e-05	0.00523892
IZ009764	2.00762	0.508983	3.94439	8.00045e-05	0.00553136
IZ007804	2.44607	0.620703	3.9408	8.12089e-05	0.00556166
IZ005243	1.90019	0.482848	3.93537	8.30689e-05	0.00563588
IZ004862	1.74074	0.443972	3.92083	8.82433e-05	0.00590417
IZ005770	2.09563	0.535235	3.91535	9.02729e-05	0.0059848
IZ006157	2.51498	0.642553	3.91404	9.07638e-05	0.00599
IZ001510	2.23421	0.57111	3.91204	9.15191e-05	0.00601252
IZ000644	1.95615	0.50133	3.90193	9.54297e-05	0.00620634
IZ012500	2.07957	0.533288	3.89952	9.63828e-05	0.00620634
IZ008188	2.16923	0.556536	3.89773	9.70968e-05	0.00620634
IZ009269	2.59462	0.665953	3.8961	9.77526e-05	0.00620634
IZ002126	2.22711	0.572757	3.8884	0.000100905	0.00633513
IZ013845	2.44124	0.627953	3.88761	0.000101236	0.00633513
IZ010465	2.48981	0.640642	3.88644	0.000101726	0.00633513
IZ000530	1.84505	0.474823	3.88577	0.000102007	0.00633513
IZ004701	-1.67491	0.431276	-3.88362	0.000102912	0.00635821
IZ014695	1.87258	0.4824	3.8818	0.000103687	0.00637894
IZ002090	1.92731	0.497819	3.8715	0.000108169	0.00659875
IZ005585	2.25256	0.58291	3.86434	0.000111388	0.00673854
IZ003623	1.98602	0.515063	3.85587	0.000115317	0.00689006
IZ010081	2.3564	0.611402	3.8541	0.000116158	0.00689432
IZ004407	1.95568	0.507479	3.85372	0.000116338	0.00689432
IZ002890	1.66414	0.432219	3.85022	0.000118013	0.00696514
IZ009979	-2.51641	0.65382	-3.84877	0.000118711	0.00697801
IZ011819	2.31636	0.60207	3.84732	0.000119417	0.00699118
IZ000635	-1.68574	0.438372	-3.84545	0.000120332	0.00701647
IZ011843	2.28077	0.593457	3.8432	0.000121442	0.00705285
IZ008485	1.79466	0.467308	3.84042	0.000122825	0.0070766
IZ000091	1.95224	0.508728	3.83748	0.000124301	0.00712704
IZ007927	-1.65238	0.430674	-3.83673	0.000124683	0.00712704
IZ003385	2.22352	0.57982	3.83485	0.000125642	0.00715372
IZ002716	1.71702	0.448017	3.83249	0.000126854	0.00717824
IZ008290	-1.60621	0.419147	-3.83209	0.000127062	0.00717824
IZ013967	2.40278	0.627489	3.8292	0.000128563	0.0072349
IZ000031	2.21683	0.579207	3.82735	0.000129531	0.00723572
IZ013437	1.54326	0.403308	3.82649	0.000129983	0.00723572
IZ007083	-1.6123	0.422673	-3.81453	0.000136444	0.0074756
IZ001547	2.39536	0.628218	3.81294	0.000137324	0.00749551
IZ014648	1.72975	0.454517	3.80569	0.000141411	0.00766102
IZ001542	1.59582	0.419732	3.80201	0.000143529	0.00772327
IZ009106	-1.52575	0.401319	-3.80184	0.000143624	0.00772327
IZ014899	1.82585	0.480613	3.799	0.000145284	0.00776057
IZ003365	2.36754	0.623231	3.79882	0.000145387	0.00776057
IZ008162	2.25279	0.593197	3.79771	0.000146041	0.00776694
IZ002660	-1.7721	0.467782	-3.7883	0.000151684	0.00797937
IZ013973	2.49731	0.66007	3.78341	0.000154695	0.00810836
IZ008081	1.86189	0.492378	3.78142	0.000155933	0.00813817
IZ002989	2.40067	0.634979	3.78071	0.000156385	0.00813817
IZ007730	1.99693	0.528517	3.77837	0.000157858	0.00818551
IZ004868	2.23625	0.592772	3.77253	0.000161603	0.00828722
IZ011498	2.06765	0.548158	3.77199	0.000161952	0.00828722
IZ001282	1.62286	0.430266	3.77176	0.000162103	0.00828722
IZ005051	2.26659	0.6012	3.7701	0.000163179	0.00831298
IZ004708	-2.05055	0.544303	-3.7673	0.000165026	0.00836501
IZ001298	1.57697	0.418892	3.76463	0.000166795	0.00840869
IZ000904	2.20321	0.585569	3.76252	0.000168213	0.00845081
IZ010298	2.00627	0.534045	3.75674	0.00017214	0.00856318
IZ010948	1.84625	0.491465	3.75663	0.000172219	0.00856318
IZ012578	2.50898	0.668196	3.75485	0.000173442	0.00859457
IZ004689	2.45535	0.654261	3.75286	0.000174832	0.0086312
IZ007051	1.71742	0.457725	3.75208	0.00017537	0.0086312
IZ011469	1.81238	0.483215	3.75067	0.000176363	0.00864642
IZ004663	1.84384	0.491698	3.74995	0.000176871	0.00864642
IZ002235	-1.97936	0.528232	-3.74714	0.00017886	0.00867849
IZ012448	2.45452	0.655152	3.7465	0.00017932	0.00867849
IZ011670	2.19439	0.586058	3.74431	0.000180887	0.00869634
IZ005717	1.80358	0.481983	3.74199	0.000182566	0.0087481
IZ014681	2.06215	0.551783	3.73725	0.000186043	0.00888537
IZ008586	-1.6599	0.444602	-3.73346	0.000188868	0.00899073
IZ004616	2.33766	0.627062	3.72796	0.000193037	0.00906672
IZ008164	1.90971	0.512335	3.72747	0.000193409	0.00906672
IZ004031	2.19625	0.589278	3.72701	0.000193762	0.00906672
IZ005529	2.28804	0.613973	3.72662	0.000194066	0.00906672
IZ004750	2.44267	0.655672	3.72544	0.000194974	0.00906672
IZ005732	1.81555	0.487456	3.72454	0.000195671	0.00906672
IZ011353	1.78344	0.478855	3.72439	0.000195788	0.00906672
IZ004209	2.4187	0.649488	3.72401	0.000196085	0.00906672
IZ004064	2.16411	0.581457	3.72187	0.000197752	0.0091148
IZ003012	1.54715	0.416283	3.71659	0.000201931	0.00927794
IZ002380	1.79307	0.483085	3.7117	0.000205872	0.00939955
IZ008497	-1.74407	0.470144	-3.70965	0.000207548	0.00944635
IZ008378	1.8054	0.487004	3.70716	0.000209594	0.00949744
IZ009351	1.59611	0.430628	3.70648	0.000210164	0.00949744
IZ001579	1.82459	0.492345	3.70591	0.000210633	0.00949744
IZ001710	2.133	0.57593	3.70358	0.000212581	0.00955561
IZ009863	1.55713	0.420606	3.70212	0.000213805	0.00958095
IZ002323	1.63046	0.44065	3.70013	0.000215485	0.00962654
IZ012949	1.8085	0.489137	3.69732	0.000217888	0.00970403
IZ010706	1.56466	0.423976	3.69044	0.000223868	0.00988705
IZ011235	2.2523	0.610778	3.6876	0.000226382	0.00993003
IZ014761	1.82564	0.496094	3.68004	0.0002332	0.0101983
IZ008730	1.60705	0.436836	3.67883	0.000234302	0.0102157
IZ013652	5.31796	1.44618	3.67724	0.000235771	0.010249
IZ008453	1.67806	0.456492	3.67598	0.000236938	0.0102609
IZ002322	2.31398	0.629655	3.67499	0.000237854	0.0102609
IZ013820	2.16218	0.588402	3.67466	0.000238166	0.0102609
IZ007234	1.92145	0.523499	3.6704	0.000242175	0.0104028
IZ008256	2.72415	0.742573	3.66853	0.000243949	0.0104481
IZ010809	2.02492	0.552263	3.66659	0.000245805	0.0104658
IZ012470	1.59966	0.43645	3.66517	0.000247174	0.0104722
IZ000487	1.69338	0.46205	3.66494	0.000247397	0.0104722
IZ001980	1.55584	0.425002	3.66078	0.000251451	0.0106129
IZ003192	2.05886	0.563085	3.65639	0.000255787	0.0107646
IZ002520	1.52152	0.416419	3.65381	0.000258374	0.010842
IZ010762	2.04726	0.561368	3.64691	0.000265412	0.0110733
IZ011423	1.71943	0.473462	3.63162	0.000281644	0.0116834
IZ005701	2.41505	0.665385	3.62955	0.000283916	0.011718
IZ011617	2.27323	0.628292	3.61811	0.000296757	0.0121712
IZ010582	2.30806	0.63855	3.61453	0.00030089	0.012306
IZ012883	2.13455	0.59135	3.60963	0.000306634	0.0124652
IZ008934	2.24366	0.621683	3.60902	0.000307358	0.0124652
IZ002190	2.32492	0.644357	3.60812	0.000308419	0.0124734
IZ009480	1.85288	0.514199	3.60342	0.000314058	0.0126311
IZ012252	1.81894	0.505106	3.6011	0.000316877	0.0127092
IZ006287	2.00067	0.555957	3.59861	0.000319927	0.0127962
IZ002275	1.85328	0.515207	3.59715	0.000321718	0.0128325
IZ010510	2.22556	0.619753	3.59104	0.000329364	0.0129924
IZ000165	2.18365	0.608121	3.59081	0.000329652	0.0129924
IZ006392	1.50275	0.418582	3.59009	0.000330561	0.0129924
IZ000482	2.02976	0.565433	3.58975	0.000330991	0.0129924
IZ011219	1.80036	0.50276	3.58095	0.000342344	0.0133257
IZ004713	-3.26301	0.912603	-3.57549	0.000349567	0.0134983
IZ003091	2.07073	0.57939	3.57398	0.000351595	0.0135406
IZ000417	2.08638	0.584546	3.56924	0.000358025	0.0137155
IZ011144	1.74819	0.490171	3.56649	0.000361795	0.0137741
IZ014895	1.89777	0.532228	3.5657	0.000362885	0.0137741
IZ002736	2.07904	0.583518	3.56294	0.000366727	0.0138137
IZ013960	2.17031	0.610977	3.55219	0.000382041	0.0141863
IZ001181	1.67628	0.472347	3.54884	0.000386938	0.0142295
IZ013809	1.64087	0.462388	3.54869	0.000387154	0.0142295
IZ009666	2.27577	0.641617	3.54693	0.000389749	0.014235
IZ004766	2.13396	0.60169	3.54661	0.000390216	0.014235
IZ005448	1.95805	0.552952	3.54108	0.00039849	0.0144642
IZ012384	1.85125	0.522969	3.53988	0.000400302	0.0144929
IZ009918	1.62653	0.45957	3.53924	0.000401279	0.0144929
IZ003531	-1.89457	0.535509	-3.53788	0.000403346	0.0145315
IZ003291	1.86531	0.527426	3.53664	0.000405258	0.0145642
IZ002594	1.67483	0.473695	3.53567	0.000406743	0.0145815
IZ004193	1.89945	0.537415	3.53441	0.000408684	0.0145978
IZ002906	1.72338	0.487655	3.53401	0.000409302	0.0145978
IZ010001	1.61101	0.455933	3.53342	0.000410213	0.0145978
IZ014314	1.90185	0.538858	3.52942	0.000416479	0.0147614
IZ007246	1.96405	0.556653	3.52832	0.000418202	0.0147734
IZ006766	1.68622	0.478335	3.52519	0.000423181	0.014913
IZ013918	2.31061	0.655698	3.52389	0.000425259	0.0149138
IZ001329	1.97515	0.561084	3.52024	0.000431153	0.0150841
IZ007305	1.57738	0.44863	3.516	0.0004381	0.0152903
IZ012281	4.61579	1.31424	3.51215	0.000444502	0.0154395
IZ011963	-1.55319	0.442442	-3.5105	0.000447271	0.0154617
IZ009550	-1.61541	0.460343	-3.50915	0.000449544	0.0155034
IZ004586	2.06323	0.588799	3.50413	0.000458094	0.0157608
IZ003818	1.87822	0.536301	3.50217	0.000461486	0.01584
IZ004521	2.01568	0.576387	3.4971	0.000470353	0.0159655
IZ003003	1.76185	0.503827	3.49693	0.000470642	0.0159655
IZ011558	2.06856	0.591848	3.49508	0.000473916	0.0160129
IZ009366	1.59391	0.456066	3.4949	0.000474243	0.0160129
IZ007247	1.84902	0.529974	3.48888	0.000485047	0.0161523
IZ012185	2.15547	0.618217	3.48659	0.000489218	0.0162505
IZ003603	1.81182	0.52034	3.482	0.000497688	0.0163189
IZ007288	1.8771	0.540046	3.47581	0.000509318	0.0166175
IZ010386	1.83248	0.527488	3.47397	0.000512822	0.016657
IZ001242	1.5314	0.441169	3.47122	0.000518093	0.0167532
IZ004625	1.94582	0.560842	3.46946	0.000521506	0.0167857
IZ004071	2.2253	0.642193	3.46515	0.000529929	0.0169472
IZ003971	2.27753	0.657578	3.46351	0.00053317	0.016993
IZ014565	1.75543	0.507358	3.45994	0.000540293	0.0171652
IZ001914	-1.55096	0.448755	-3.45614	0.000547967	0.017341
IZ002483	1.74963	0.506342	3.45543	0.000549409	0.017341
IZ014475	-2.18327	0.632651	-3.45099	0.000558527	0.0175112
IZ010070	1.54766	0.448577	3.45017	0.000560243	0.0175112
IZ005550	1.74006	0.505951	3.43919	0.00058345	0.0179854
IZ012461	1.91998	0.558847	3.43561	0.000591218	0.0181478
IZ004390	2.02485	0.589796	3.43313	0.000596645	0.0182132
IZ014327	1.64436	0.479033	3.43266	0.000597685	0.0182132
IZ001660	2.0157	0.587312	3.43207	0.000598991	0.0182132
IZ008629	1.98817	0.579377	3.43157	0.000600089	0.0182132
IZ005359	1.9903	0.580083	3.43107	0.000601205	0.0182132
IZ007817	1.84567	0.53828	3.42883	0.00060619	0.0182265
IZ004062	1.89247	0.55194	3.42876	0.000606336	0.0182265
IZ006592	1.61931	0.473139	3.42248	0.00062053	0.0184142
IZ006904	1.64049	0.479337	3.42242	0.000620662	0.0184142
IZ000420	1.76526	0.516243	3.41944	0.000627504	0.018454
IZ013684	1.67776	0.490677	3.41927	0.000627887	0.018454
IZ013780	1.78742	0.523056	3.41727	0.000632532	0.0185156
IZ012328	2.01255	0.59057	3.4078	0.000654885	0.0190547
IZ007245	1.51412	0.444398	3.40712	0.000656522	0.0190641
IZ001533	-1.88329	0.553547	-3.40222	0.000668404	0.0192934
IZ006567	1.96665	0.578881	3.39732	0.000680482	0.0195642
IZ003595	1.6646	0.49042	3.39423	0.000688207	0.0196523
IZ007464	-1.87367	0.552063	-3.39393	0.000688962	0.0196523
IZ012580	1.93183	0.569756	3.39064	0.000697307	0.0198514
IZ007607	2.26253	0.66754	3.38936	0.000700571	0.0198857
IZ006561	1.73039	0.510822	3.38747	0.000705413	0.0199647
IZ011484	1.63537	0.483419	3.38293	0.000717173	0.020258
IZ012483	-1.71992	0.508543	-3.38206	0.000719451	0.0202829
IZ001685	1.72901	0.511542	3.38	0.000724871	0.0203174
IZ011746	1.52882	0.452756	3.37669	0.00073363	0.0205033
IZ002665	2.22252	0.658348	3.3759	0.000735741	0.0205033
IZ014467	1.80178	0.533917	3.37464	0.000739126	0.0205189
IZ001340	1.65666	0.491089	3.37344	0.000742341	0.0205688
IZ001433	1.93738	0.574657	3.37138	0.000747939	0.0206536
IZ010502	1.98418	0.588649	3.37074	0.000749668	0.0206536
IZ008617	1.62565	0.482981	3.36586	0.000763049	0.0209784
IZ001180	1.6763	0.4981	3.36539	0.000764347	0.0209784
IZ005165	1.7436	0.518658	3.36175	0.000774511	0.0212172
IZ006750	1.66132	0.495063	3.35578	0.000791404	0.0214076
IZ002326	-1.65063	0.492297	-3.35291	0.000799666	0.0215578
IZ004033	1.63435	0.487505	3.35247	0.000800933	0.0215578
IZ004601	1.66593	0.496971	3.35218	0.000801793	0.0215578
IZ007092	1.95081	0.58273	3.3477	0.000814845	0.0218279
IZ000172	1.58865	0.474667	3.34686	0.000817311	0.0218537
IZ014208	2.08691	0.624243	3.34311	0.000828456	0.0220906
IZ001575	1.79275	0.536293	3.34285	0.000829217	0.0220906
IZ002446	2.20676	0.660338	3.34187	0.000832168	0.0221287
IZ011422	1.70094	0.509721	3.337	0.000846893	0.0223601
IZ008109	1.99493	0.597824	3.33698	0.000846942	0.0223601
IZ000389	1.90608	0.571292	3.33645	0.000848571	0.0223601
IZ011113	1.63546	0.49124	3.32924	0.000870834	0.0228637
IZ003836	1.87612	0.563853	3.32733	0.00087683	0.0229382
IZ000987	1.90305	0.572086	3.3265	0.000879435	0.022965
IZ003174	-1.67795	0.504654	-3.32496	0.000884325	0.0230512
IZ006707	2.24244	0.674593	3.32414	0.00088693	0.0230725
IZ012431	2.21908	0.667653	3.3237	0.000888322	0.0230725
IZ010412	1.70375	0.513033	3.32094	0.000897145	0.0232601
IZ001224	3.60927	1.08842	3.31607	0.000912914	0.023537
IZ000903	2.0117	0.606792	3.31531	0.000915424	0.023537
IZ002518	1.65125	0.498093	3.31515	0.000915931	0.023537
IZ002961	1.62611	0.490895	3.31253	0.000924554	0.0235916
IZ000084	1.96118	0.592527	3.30985	0.000933456	0.0237769
IZ009887	-1.51641	0.458669	-3.30611	0.000946007	0.0239705
IZ009318	1.90321	0.576442	3.30165	0.000961172	0.0241859
IZ003697	1.76862	0.535697	3.30153	0.000961601	0.0241859
IZ003525	1.82647	0.55328	3.30117	0.000962837	0.0241859
IZ013723	1.84104	0.558001	3.29936	0.000969064	0.0243002
IZ013839	2.16503	0.657497	3.29284	0.000991794	0.0247087
IZ004516	1.63505	0.496595	3.29252	0.000992931	0.0247087
IZ013202	1.82598	0.554955	3.29032	0.00100073	0.024837
IZ008347	1.98087	0.602591	3.28725	0.00101171	0.0250667
IZ012936	1.88817	0.574898	3.28436	0.00102213	0.0251686
IZ005885	1.62596	0.495106	3.28406	0.00102323	0.0251686
IZ009065	1.94558	0.592456	3.28393	0.00102371	0.0251686
IZ013600	1.80533	0.550863	3.27727	0.00104816	0.025534
IZ014555	1.70276	0.520313	3.27257	0.00106574	0.0257034
IZ008835	1.95483	0.598032	3.26877	0.00108017	0.0258502
IZ008489	1.73261	0.530075	3.26862	0.00108073	0.0258502
IZ011270	-1.89867	0.581208	-3.26676	0.00108786	0.0258804
IZ013872	-1.69128	0.517907	-3.2656	0.00109232	0.0258804
IZ002040	1.91805	0.587417	3.26522	0.00109377	0.0258804
IZ005443	-1.67269	0.513213	-3.25925	0.00111706	0.0263717
IZ003819	1.58921	0.488026	3.25641	0.00112832	0.0264678
IZ009236	2.13028	0.654767	3.25349	0.00113996	0.0264678
IZ000860	1.84022	0.56574	3.25276	0.00114288	0.0264678
IZ006162	1.73231	0.532569	3.25274	0.00114297	0.0264678
IZ000784	1.79526	0.551923	3.25273	0.001143	0.0264678
IZ005052	3.48376	1.07274	3.24753	0.00116409	0.0268944
IZ005810	1.71377	0.528012	3.2457	0.00117163	0.0270015
IZ011663	1.73942	0.536274	3.24354	0.00118056	0.0271212
IZ001650	-1.51387	0.467172	-3.2405	0.0011932	0.0273567
IZ003203	1.72692	0.533073	3.23955	0.00119719	0.0273567
IZ001143	2.18144	0.674032	3.2364	0.00121048	0.0275147
IZ009998	1.69259	0.523005	3.23629	0.00121096	0.0275147
IZ008636	-2.6476	0.819512	-3.23071	0.00123484	0.0278574
IZ007427	1.50419	0.465619	3.23052	0.00123563	0.0278574
IZ005507	1.56409	0.484394	3.22897	0.00124237	0.0278795
IZ012338	1.64105	0.509002	3.22405	0.00126393	0.0282323
IZ012767	1.74775	0.542829	3.2197	0.00128325	0.0284884
IZ004686	1.53849	0.478341	3.2163	0.00129857	0.0287846
IZ010224	1.65994	0.517344	3.20857	0.00133395	0.0292121
IZ009368	1.67491	0.522432	3.20599	0.00134599	0.0293872
IZ000396	1.71113	0.533957	3.20462	0.0013524	0.0294638
IZ014672	1.74253	0.543958	3.20343	0.00135799	0.02951
IZ011337	3.4083	1.06408	3.20306	0.00135975	0.02951
IZ010740	1.55502	0.485625	3.2021	0.00136431	0.0295648
IZ002167	1.9219	0.602329	3.19078	0.0014189	0.0302486
IZ005214	1.82743	0.572772	3.1905	0.00142029	0.0302486
IZ004331	1.54514	0.484311	3.19038	0.00142086	0.0302486
IZ002295	1.50127	0.470975	3.18757	0.00143472	0.0304988
IZ006170	1.80112	0.565464	3.18521	0.00144651	0.030615
IZ008851	1.79086	0.562323	3.18475	0.00144877	0.0306182
IZ002027	1.89995	0.597291	3.18095	0.00146793	0.030933
IZ011463	2.05764	0.647864	3.17604	0.00149299	0.0313371
IZ012203	1.91425	0.603671	3.17101	0.00151909	0.0316892
IZ011569	1.60941	0.507837	3.16914	0.00152892	0.0318485
IZ007007	1.5828	0.499725	3.16734	0.00153838	0.0319539
IZ005218	1.83641	0.581044	3.16053	0.00157483	0.0325249
IZ001101	1.87514	0.593386	3.16006	0.00157734	0.0325305
IZ012553	3.37741	1.07097	3.15359	0.00161275	0.032946
IZ005722	1.83627	0.582484	3.15248	0.00161888	0.032984
IZ002426	1.90449	0.604153	3.15232	0.00161978	0.032984
IZ013653	4.92498	1.56288	3.15122	0.00162589	0.0330621
IZ000690	1.85234	0.588207	3.14912	0.00163761	0.0332524
IZ007147	1.74768	0.555173	3.14799	0.00164398	0.0332524
IZ006430	1.51621	0.481931	3.14612	0.00165454	0.0334107
IZ007472	1.6539	0.525848	3.14521	0.00165967	0.0334212
IZ005884	1.74703	0.555695	3.14386	0.00166737	0.0334834
IZ001716	-1.7706	0.56361	-3.14154	0.00168064	0.0336569
IZ010119	1.92308	0.61252	3.13963	0.00169163	0.0338215
IZ003507	1.80631	0.575386	3.1393	0.00169352	0.0338215
IZ014005	-1.83338	0.584202	-3.13827	0.00169949	0.033894
IZ002008	1.84075	0.587315	3.13418	0.00172336	0.0343231
IZ001328	1.80928	0.577402	3.13349	0.00172739	0.0343562
IZ003260	1.63343	0.521692	3.13103	0.00174197	0.0345988
IZ014898	3.77094	1.20466	3.1303	0.0017463	0.0346245
IZ009824	1.92012	0.613794	3.12828	0.0017583	0.0346936
IZ014135	1.54448	0.493966	3.12669	0.00176785	0.0347572
IZ003296	3.94838	1.26285	3.12656	0.00176867	0.0347572
IZ006378	1.81781	0.581498	3.12609	0.00177149	0.0347572
IZ014527	1.59926	0.511994	3.12359	0.00178659	0.0349441
IZ014812	1.80146	0.576777	3.12332	0.00178824	0.0349441
IZ010670	1.66424	0.533941	3.1169	0.00182762	0.0355224
IZ007924	1.82392	0.585921	3.1129	0.00185257	0.0358633
IZ004617	1.94917	0.626632	3.11055	0.00186738	0.0360397
IZ009108	2.16613	0.696913	3.10818	0.00188242	0.0361042
IZ011830	1.59722	0.513957	3.1077	0.00188553	0.036116
IZ008963	-1.55265	0.499829	-3.10635	0.00189412	0.0362324
IZ008053	1.97969	0.637384	3.10597	0.00189659	0.0362324
IZ012528	2.21813	0.714883	3.10279	0.00191705	0.0364238
IZ013670	1.81979	0.586691	3.10179	0.00192354	0.0364238
IZ005873	1.877	0.605276	3.10106	0.00192828	0.0364239
IZ009324	1.52404	0.491756	3.09918	0.00194059	0.0365358
IZ005990	1.83185	0.591871	3.09501	0.00196807	0.0369179
IZ003510	1.51043	0.488538	3.09174	0.00198987	0.0372786
IZ005386	3.42994	1.10986	3.09041	0.00199878	0.0373972
IZ014438	1.984	0.643284	3.08418	0.00204112	0.0379099
IZ000647	1.60202	0.52051	3.0778	0.00208538	0.0385212
IZ003005	1.88175	0.611737	3.07608	0.00209743	0.0386454
IZ002836	1.61459	0.525235	3.07403	0.00211188	0.0388131
IZ008447	1.57421	0.51239	3.07228	0.00212427	0.0388442
IZ001352	1.57277	0.512541	3.06856	0.0021509	0.0391831
IZ003845	1.68243	0.548505	3.0673	0.00216001	0.0392994
IZ014136	1.92948	0.629566	3.06478	0.00217829	0.0394463
IZ000190	1.53868	0.502066	3.06469	0.00217893	0.0394463
IZ000397	1.59817	0.521607	3.06393	0.00218451	0.0394549
IZ000691	1.72584	0.563834	3.06089	0.00220677	0.0397151
IZ008413	1.55067	0.507724	3.05416	0.00225692	0.0403833
IZ004413	2.00262	0.655798	3.05371	0.00226031	0.0403833
IZ005241	1.90329	0.623443	3.05287	0.00226664	0.0404291
IZ006067	-1.75614	0.575619	-3.05088	0.00228173	0.0405986
IZ002113	1.68982	0.554557	3.04716	0.00231018	0.040889
IZ005363	1.98284	0.650864	3.04648	0.0023154	0.040889
IZ006339	-1.61515	0.530461	-3.0448	0.00232838	0.0409767
IZ004632	1.87739	0.617593	3.03984	0.002367	0.0415042
IZ004225	1.86686	0.614422	3.0384	0.00237836	0.0415042
IZ004445	3.62779	1.19643	3.03217	0.00242804	0.0420887
IZ000872	1.65481	0.545907	3.0313	0.00243505	0.0420887
IZ001528	1.53142	0.505547	3.02923	0.00245181	0.0422777
IZ003434	1.51918	0.502322	3.02431	0.00249199	0.0427169
IZ003323	1.61869	0.535647	3.02194	0.00251159	0.0429009
IZ013569	1.80388	0.59801	3.01647	0.00255736	0.043478
IZ001378	1.64613	0.54653	3.01196	0.00259566	0.0438932
IZ002955	3.4772	1.15452	3.01182	0.00259689	0.0438932
IZ007963	1.91114	0.637561	2.99758	0.00272133	0.0452589
IZ009095	1.63453	0.545579	2.99596	0.00273581	0.0454476
IZ007119	1.71096	0.571337	2.99465	0.00274756	0.0455386
IZ012400	1.99555	0.667414	2.98998	0.00279	0.0459796
IZ005343	1.67545	0.560616	2.98858	0.00280276	0.0461376
IZ012311	1.71013	0.572741	2.98587	0.00282773	0.0462426
IZ009600	3.44772	1.1547	2.98581	0.00282825	0.0462426
IZ003676	1.57447	0.527454	2.98504	0.00283539	0.046307
IZ004845	1.73532	0.581939	2.98196	0.00286406	0.0466181
IZ006780	-1.5329	0.51421	-2.98107	0.00287241	0.0466493
IZ000404	1.51783	0.509396	2.97967	0.00288558	0.0468109
IZ000459	1.67869	0.564302	2.97481	0.00293166	0.0472418
IZ010833	1.78637	0.600839	2.97313	0.0029478	0.0473966
IZ006959	1.78089	0.60002	2.96804	0.00299703	0.0477126
IZ014363	1.65314	0.557304	2.96631	0.00301401	0.0478484
IZ002152	1.56448	0.527505	2.96581	0.00301889	0.0478508
IZ002202	1.76517	0.595561	2.96388	0.00303791	0.047995
IZ002434	1.93361	0.652701	2.96247	0.00305184	0.0481281
IZ009739	1.59989	0.540476	2.96016	0.00307482	0.0483153
IZ006325	1.67937	0.568066	2.95629	0.00311361	0.0487138
IZ010967	1.65267	0.559246	2.95518	0.00312489	0.0488336
IZ004628	3.34637	1.13505	2.9482	0.00319627	0.0493688
IZ007835	1.59433	0.541707	2.94315	0.00324893	0.0500756
IZ005264	1.8447	0.6276	2.93929	0.00328966	0.0504446
IZ011331	1.98428	0.677095	2.93059	0.00338324	0.0516523
IZ004944	1.64688	0.562223	2.92924	0.00339796	0.0516707
IZ008303	1.5038	0.513671	2.92755	0.0034164	0.0517773
IZ010768	1.74999	0.597976	2.92653	0.0034277	0.0518284
IZ009903	1.5035	0.513847	2.92598	0.00343376	0.0518284
IZ006470	3.26043	1.11947	2.91248	0.00358572	0.0532688
IZ010392	1.92493	0.660974	2.91226	0.00358819	0.0532688
IZ004150	1.64468	0.565125	2.91029	0.00361094	0.0535111
IZ005676	1.68488	0.580195	2.90398	0.00368446	0.0543093
IZ010858	1.53278	0.528003	2.90299	0.00369624	0.0544215
IZ002038	1.68491	0.581728	2.89639	0.00377482	0.0553603
IZ000554	-1.6332	0.564003	-2.89572	0.00378284	0.055382
IZ011451	1.56192	0.539481	2.89522	0.00378892	0.055382
IZ002004	1.50479	0.519756	2.89519	0.00378934	0.055382
IZ012229	-2.56949	0.887622	-2.8948	0.00379394	0.055382
IZ010400	-1.80511	0.623661	-2.89437	0.0037992	0.055382
IZ000051	1.81631	0.629538	2.88515	0.00391231	0.0563521
IZ012615	2.9943	1.03833	2.88377	0.00392948	0.056403
IZ013900	1.75833	0.60989	2.88303	0.00393867	0.056403
IZ002293	1.7244	0.59817	2.88279	0.00394171	0.056403
IZ003248	1.61048	0.559367	2.87911	0.00398799	0.0567107
IZ013031	3.35977	1.16919	2.87359	0.0040583	0.0572062
IZ007114	1.67044	0.581688	2.87171	0.00408255	0.0574366
IZ007287	1.64802	0.574042	2.87091	0.00409297	0.0575145
IZ002930	1.64549	0.574412	2.86466	0.00417463	0.0582575
IZ005423	1.95406	0.68396	2.85698	0.00427697	0.0591403
IZ011109	-1.68411	0.591442	-2.84747	0.00440677	0.0604173
IZ009213	1.91228	0.673766	2.8382	0.00453691	0.0617352
IZ004498	-1.9779	0.697589	-2.83534	0.00457765	0.0619411
IZ012626	1.66118	0.586363	2.83302	0.00461112	0.0622201
IZ006532	1.828	0.645598	2.83149	0.00463324	0.062437
IZ013627	3.77251	1.33481	2.82626	0.00470948	0.0628731
IZ014607	1.85108	0.655003	2.82606	0.00471244	0.0628731
IZ014892	1.55665	0.551136	2.82443	0.00473643	0.0629745
IZ001160	1.88191	0.666902	2.82186	0.00477454	0.0633653
IZ000886	1.62223	0.575233	2.82013	0.00480036	0.0635917
IZ012419	-1.93204	0.685719	-2.81754	0.00483926	0.0638159
IZ001709	1.57449	0.560158	2.8108	0.00494192	0.0649925
IZ004789	1.67732	0.598812	2.80108	0.00509314	0.0664472
IZ013657	-1.50743	0.538166	-2.80105	0.00509372	0.0664472
IZ005043	1.87172	0.669527	2.79559	0.00518049	0.0670451
IZ014115	1.56884	0.562214	2.79048	0.00526307	0.0676589
IZ012586	1.71103	0.614009	2.78666	0.00532546	0.0682808
IZ012473	3.62193	1.29986	2.7864	0.00532965	0.0682808
IZ013677	1.70082	0.610728	2.78491	0.00535433	0.0683725
IZ011034	-1.52738	0.548912	-2.78256	0.00539327	0.0686598
IZ006023	-1.75409	0.630595	-2.78165	0.00540832	0.0686598
IZ012370	1.55989	0.560854	2.78127	0.00541466	0.0686598
IZ005329	1.81364	0.652222	2.78071	0.00542404	0.0686801
IZ003450	1.90023	0.683927	2.7784	0.00546265	0.0689281
IZ001412	-1.51305	0.545479	-2.77381	0.00554047	0.0692787
IZ006553	1.5184	0.547456	2.77355	0.00554481	0.0692787
IZ000708	1.79054	0.645755	2.77279	0.00555782	0.0693247
IZ009640	1.52976	0.552569	2.76844	0.00563246	0.0699995
IZ002517	2.16063	0.782557	2.76099	0.00576273	0.0707261
IZ001760	-1.57199	0.569952	-2.75811	0.00581371	0.0710008
IZ002432	1.79193	0.651124	2.75206	0.0059222	0.0720137
IZ008891	-3.36809	1.2306	-2.73694	0.00620132	0.0743821
IZ007883	1.57128	0.575618	2.72972	0.00633873	0.0751725
IZ001614	-1.70408	0.624312	-2.72953	0.00634247	0.0751725
IZ011736	2.73217	1.00179	2.7273	0.0063855	0.0754932
IZ013686	1.62297	0.596097	2.72267	0.00647576	0.0760693
IZ007981	1.82415	0.670119	2.72212	0.00648645	0.0761332
IZ010529	3.28991	1.20965	2.71972	0.0065337	0.0763672
IZ013347	1.79019	0.658278	2.71951	0.00653784	0.0763672
IZ011862	-1.7161	0.632244	-2.7143	0.00664157	0.0771944
IZ003776	-2.13024	0.78498	-2.71375	0.00665266	0.0771944
IZ005941	-1.70911	0.630114	-2.71238	0.00668027	0.0773933
IZ003283	3.49784	1.2954	2.7002	0.00692984	0.0794634
IZ004008	3.29543	1.22097	2.69902	0.00695446	0.0796308
IZ001997	3.05769	1.13425	2.69579	0.0070222	0.079965
IZ005803	-1.70467	0.634347	-2.68729	0.00720341	0.0815742
IZ006795	3.13288	1.16682	2.68499	0.00725326	0.0818897
IZ005208	1.53962	0.575553	2.67502	0.0074725	0.0833281
IZ009205	2.74675	1.03262	2.65998	0.00781461	0.0855659
IZ012248	1.56731	0.59018	2.65566	0.00791539	0.0860206
IZ005127	3.00686	1.13603	2.64682	0.00812534	0.087842
IZ006908	2.76007	1.0462	2.63819	0.00833493	0.0891783
IZ005385	3.09505	1.17635	2.63106	0.00851195	0.0901423
IZ014248	1.69149	0.643068	2.63035	0.00852982	0.0902656
IZ009947	3.91122	1.48807	2.62838	0.00857931	0.0906572
IZ013908	1.61595	0.615022	2.62747	0.00860228	0.0907025
IZ003657	1.50245	0.572554	2.62412	0.00868726	0.0912674
IZ005432	1.52865	0.582742	2.6232	0.00871069	0.0914465
IZ007084	1.516	0.578135	2.62222	0.00873585	0.0914517
IZ009971	2.78933	1.06383	2.62196	0.00874253	0.0914517
IZ010899	-4.18816	1.59876	-2.61963	0.00880247	0.0916483
IZ006944	2.77284	1.05849	2.61962	0.00880269	0.0916483
IZ013178	1.59934	0.610543	2.61953	0.00880501	0.0916483
IZ011750	-1.95595	0.746846	-2.61894	0.00882024	0.0916686
IZ004324	1.68902	0.645592	2.61624	0.00889042	0.0919374
IZ004219	3.34169	1.28137	2.6079	0.00910986	0.093553
IZ012474	1.63959	0.629231	2.6057	0.00916856	0.0940171
IZ012418	3.18387	1.22619	2.59656	0.00941633	0.0956723
IZ000785	-1.52002	0.585817	-2.59471	0.00946714	0.0959871
IZ004559	1.62959	0.628491	2.59285	0.00951834	0.0963044
IZ002180	-2.08727	0.806358	-2.58852	0.009639	0.0971866
IZ012121	1.50925	0.583763	2.58539	0.00972702	0.0977347
IZ014847	2.67166	1.03405	2.58368	0.00977514	0.097866
IZ014221	-1.72551	0.668843	-2.57984	0.00988458	0.0984181
IZ008751	1.81232	0.702567	2.57957	0.00989225	0.0984181
IZ001883	1.50408	0.583174	2.57912	0.00990515	0.0984181
IZ005839	1.71172	0.669876	2.55528	0.0106102	0.103188
IZ005760	1.86366	0.729596	2.55437	0.010638	0.103382
IZ012588	-1.61154	0.633787	-2.54272	0.0109993	0.105873
IZ003838	3.31712	1.3051	2.54166	0.0110327	0.105956
IZ004412	-1.86573	0.73603	-2.53486	0.0112493	0.106913
IZ010508	-1.52468	0.602557	-2.53034	0.0113951	0.107738
IZ007496	2.72718	1.08789	2.50684	0.0121814	0.111726
IZ014675	2.55174	1.02052	2.50042	0.0124047	0.113253
IZ003541	3.2056	1.28271	2.49909	0.0124514	0.113414
IZ005967	3.16125	1.26981	2.48955	0.0127904	0.115005
IZ014092	1.57027	0.631448	2.48678	0.0128904	0.115314
IZ011206	1.60139	0.645978	2.47901	0.0131748	0.116994
IZ009094	1.6862	0.685742	2.45895	0.0139346	0.121233
IZ001768	-1.57587	0.641431	-2.45681	0.0140178	0.121699
IZ002110	-3.13299	1.27583	-2.45564	0.0140633	0.121902
IZ009573	-1.91294	0.779619	-2.45368	0.0141402	0.122349
IZ006933	1.50061	0.614696	2.44123	0.0146375	0.125307
IZ002541	1.70296	0.698212	2.43903	0.0147266	0.125839
IZ009861	1.55143	0.636504	2.43742	0.0147926	0.126119
IZ001687	1.54061	0.632455	2.43592	0.0148538	0.126488
IZ006514	1.65657	0.680116	2.43571	0.0148625	0.126488
IZ001699	-1.95307	0.802224	-2.43457	0.0149095	0.126739
IZ003626	-1.81938	0.748519	-2.43064	0.0150723	0.127567
IZ009512	2.56759	1.05639	2.43052	0.0150771	0.127567
IZ002056	-1.51226	0.624818	-2.42032	0.015507	0.129996
IZ001754	1.57633	0.651517	2.41947	0.0155431	0.130083
IZ012216	1.67245	0.691503	2.41857	0.0155815	0.130186
IZ012273	1.51158	0.62591	2.41501	0.0157347	0.130555
IZ012650	2.62687	1.09239	2.40471	0.0161855	0.132539
IZ010928	-1.70455	0.709341	-2.403	0.016261	0.132861
IZ004978	2.76732	1.15667	2.39249	0.0167343	0.135281
IZ010146	3.36733	1.40835	2.39097	0.0168041	0.135544
IZ005994	2.57329	1.08132	2.37978	0.0173229	0.138274
IZ012546	1.52412	0.642884	2.37075	0.017752	0.140765
IZ008953	-1.5839	0.669804	-2.36473	0.0180433	0.142143
IZ013172	-1.51831	0.642477	-2.36322	0.018117	0.142338
IZ000906	-1.85661	0.791979	-2.34427	0.0190642	0.147152
IZ013043	1.71529	0.73874	2.32191	0.020238	0.153012
IZ011889	2.47859	1.06753	2.32181	0.0202434	0.153012
IZ001082	3.30275	1.4293	2.31074	0.020847	0.155938
IZ008772	2.47685	1.07511	2.30381	0.0212331	0.157263
IZ002634	1.50726	0.65539	2.29979	0.0214603	0.158129
IZ008406	2.39882	1.04319	2.29949	0.0214771	0.158129
IZ007041	1.64152	0.71449	2.29747	0.0215919	0.15841
IZ012428	2.63945	1.15051	2.29414	0.0217822	0.159403
IZ013850	-1.95831	0.856134	-2.28738	0.0221735	0.161453
IZ012299	2.51534	1.10033	2.28599	0.0222549	0.161721
IZ009610	2.33278	1.02715	2.27111	0.0231403	0.165098
IZ003621	2.73851	1.21121	2.26097	0.0237611	0.167145
IZ003967	-1.59568	0.706007	-2.26015	0.0238122	0.167269
IZ013240	2.5399	1.13619	2.23546	0.0253875	0.174197
IZ011832	-1.6988	0.760575	-2.23357	0.0255116	0.174826
IZ010382	-1.6603	0.74666	-2.22363	0.0261732	0.177907
IZ007954	2.8087	1.26931	2.21277	0.0269133	0.180737
IZ000777	-1.90242	0.860613	-2.21055	0.0270672	0.181101
IZ006518	1.51806	0.68953	2.20158	0.0276947	0.183859
IZ005335	2.26288	1.02978	2.19745	0.0279882	0.18474
IZ011214	1.66801	0.761287	2.19104	0.0284488	0.186815
IZ005798	2.37642	1.08511	2.19003	0.0285219	0.186957
IZ000336	-1.62193	0.743579	-2.18125	0.0291647	0.18925
IZ004084	-1.89018	0.866793	-2.18066	0.0292086	0.189406
IZ007520	-1.5183	0.697131	-2.17793	0.0294113	0.190126
IZ010212	-1.62214	0.745444	-2.17607	0.0295498	0.190597
IZ008353	-1.77774	0.819118	-2.17031	0.0299834	0.192624
IZ005294	1.53445	0.711721	2.15597	0.0310857	0.196402
IZ010585	-2.17339	1.00889	-2.15423	0.0312221	0.196542
IZ000167	2.69299	1.2548	2.14615	0.0318614	0.1991
IZ006156	2.24876	1.04926	2.14319	0.0320975	0.199902
IZ005223	2.25497	1.05295	2.14158	0.0322276	0.200391
IZ009372	2.93192	1.37191	2.13711	0.0325891	0.202122
IZ014191	-2.44542	1.14916	-2.12801	0.0333363	0.204223
IZ008049	-2.46033	1.15642	-2.12755	0.0333744	0.204371
IZ000900	2.53424	1.19169	2.12658	0.0334546	0.204681
IZ012997	-3.58593	1.68837	-2.12389	0.0336791	0.205545
IZ001183	-2.55502	1.20485	-2.12061	0.0339548	0.206696
IZ013614	2.15792	1.01894	2.11781	0.0341916	0.207244
IZ006189	2.38506	1.12706	2.11618	0.0343292	0.207434
IZ012044	2.1577	1.01974	2.11592	0.0343515	0.207467
IZ009331	3.94841	1.87074	2.11062	0.0348054	0.208645
IZ013054	2.51471	1.19417	2.10582	0.0352199	0.20923
IZ010881	2.34653	1.11475	2.10497	0.0352935	0.209325
IZ010536	-2.37112	1.1302	-2.09797	0.035908	0.211329
IZ011510	2.227	1.06522	2.09064	0.03656	0.213178
IZ005070	1.85909	0.895691	2.0756	0.0379313	0.218022
IZ009934	-1.91407	0.924323	-2.07078	0.038379	0.219639
IZ000937	-1.51248	0.732256	-2.0655	0.0388753	0.221085
IZ002472	2.48855	1.20729	2.06127	0.0392768	0.22241
IZ008981	2.27956	1.11013	2.05342	0.0400316	0.225628
IZ001191	-3.25335	1.58768	-2.04912	0.0404503	0.227229
IZ004010	-3.14239	1.53461	-2.04768	0.0405916	0.227295
IZ012464	-3.32473	1.62368	-2.04766	0.0405935	0.227295
IZ002913	-1.5255	0.745994	-2.04493	0.0408621	0.22792
IZ003561	2.35072	1.14989	2.0443	0.0409235	0.228088
IZ013344	-3.14675	1.54117	-2.04179	0.0411725	0.229123
IZ009352	-1.97539	0.967768	-2.04118	0.0412325	0.229282
IZ002303	2.17951	1.07111	2.03481	0.0418702	0.231442
IZ002012	-2.32426	1.1444	-2.031	0.0422554	0.232477
IZ010469	2.08397	1.0343	2.01486	0.0439193	0.239005
IZ011557	2.1184	1.05277	2.01222	0.0441972	0.23992
IZ011322	-1.64855	0.823346	-2.00226	0.045257	0.241614
IZ010953	2.3177	1.15829	2.00096	0.0453966	0.242143
IZ001554	3.80835	1.91846	1.9851	0.0471331	0.247321
IZ006661	3.63953	1.84951	1.96784	0.0490868	0.253807
